# Supplementary material for: Transcriptome Analysis Identifies Immune Markers Related to Visceral Leishmaniasis Establishment in the Experimental Model of BALB/c Mice
Source: Front Immunol. 2019 Nov 26;10:2749. doi: 10.3389/fimmu.2019.02749 (PMC6902045; doi:10.3389/fimmu.2019.02749)
Supplement: Supplementary file 1 [file Table_1.XLSX]

## Sheet: PBS vs NAIVE_4 wks
Differentially expressed genes between non-vaccinated infected mice (PBS) and non-vaccinated non-infected (niave) controls at 4 weeks post L. infantum challenge
ProbeID	Gene symbol	Gene Name	Ensembl Gene ID	Log2FoldChange	p-value	FDR
17350925	Iigp1	interferon inducible GTPase 1	ENSMUSG00000054072	1.56317	1.09005e-06	0.0218141
17403255	Gbp2b	guanylate binding protein 2b	ENSMUSG00000040264	1.00484	5.7393e-06	0.0287137
17219199	Fcgr4	Fc receptor, IgG, low affinity IV	ENSMUSG00000059089	1.39235	3.17291e-06	0.0287137
17350916	Gm4951	predicted gene 4951	ENSMUSG00000073555	1.18759	4.68793e-06	0.0287137
17233226	Lilrb4a	leukocyte immunoglobulin-like receptor, subfamily B, member 4A	ENSMUSG00000062593	0.784352	1.03962e-05	0.0416098
17333731	Fpr2	formyl peptide receptor 2	ENSMUSG00000052270	1.07823	1.58015e-05	0.042638
17284339	Ighm	immunoglobulin heavy constant mu	NA	1.27232	1.87445e-05	0.042638
17227780	Rgs1	regulator of G-protein signaling 1	ENSMUSG00000026358	0.781013	1.91756e-05	0.042638
17216949	Fcamr	Fc receptor, IgA, IgM, high affinity	ENSMUSG00000026415	1.72392	1.50749e-05	0.042638
17329527	Mb21d2	Mab-21 domain containing 2	ENSMUSG00000051065	0.915373	2.31241e-05	0.046276
17278268	Serpina3f	serine (or cysteine) peptidase inhibitor, clade A, member 3F	ENSMUSG00000066363	1.05251	3.77732e-05	0.0652154
17404888	Il21	interleukin 21	ENSMUSG00000027718	0.88898	4.56234e-05	0.0652154
17471828	Klra2	killer cell lectin-like receptor, subfamily A, member 2	ENSMUSG00000030187	1.10733	4.40363e-05	0.0652154
17235582	Snord37	small nucleolar RNA, C/D box 37	ENSMUSG00000064441	-0.91323	4.50327e-05	0.0652154
17403268	Gbp2	guanylate binding protein 2	ENSMUSG00000028270	0.842621	5.92815e-05	0.0659078
17362973	Ms4a6d	membrane-spanning 4-domains, subfamily A, member 6D	ENSMUSG00000024679	0.96393	5.24207e-05	0.0659078
17249977	Gm12250	predicted gene 12250	NA	1.02505	5.43947e-05	0.0659078
17309006	Pabpc4	poly(A) binding protein, cytoplasmic 4	ENSMUSG00000011257	-0.882171	5.62302e-05	0.0659078
17284408	Igh-VX24	immunoglobulin heavy chain (X24 family)	NA	0.827426	6.76025e-05	0.0676431
17325324	Stfa2l1	stefin A2 like 1	ENSMUSG00000059657	1.2328	6.51698e-05	0.0676431
17391554	Il1a	interleukin 1 alpha	ENSMUSG00000027399	0.673464	7.46289e-05	0.0711178
17449710	Cxcl9	chemokine (C-X-C motif) ligand 9	ENSMUSG00000029417	0.959871	8.09198e-05	0.0736076
17460714	Gm1965	predicted gene 1965	ENSMUSG00000090254	0.697101	9.84966e-05	0.0857006
17249980	Igtp	interferon gamma induced GTPase	ENSMUSG00000078853	0.639851	0.000133209	0.0888596
17452115	Oas1g	2'-5' oligoadenylate synthetase 1G	ENSMUSG00000066861	0.948543	0.00011154	0.0888596
17285539	Tcrg-V1	T cell receptor gamma, variable 1	NA	0.774592	0.000116272	0.0888596
17290894	Gpr141	G protein-coupled receptor 141	ENSMUSG00000053101	0.835398	0.000132871	0.0888596
17495839	Igsf6	immunoglobulin superfamily, member 6	ENSMUSG00000035004	0.748029	0.000126695	0.0888596
17482928	4930571K23Rik	RIKEN cDNA 4930571K23 gene	NA	0.880889	0.000123381	0.0888596
17542781	F8	coagulation factor VIII	ENSMUSG00000031196	0.740247	0.000116876	0.0888596
17452705	Hcar2	hydroxycarboxylic acid receptor 2	ENSMUSG00000045502	0.747901	0.000137683	0.0888808
17230111	Ifi205	interferon activated gene 205	ENSMUSG00000054203	0.640322	0.000145629	0.0910729
17266520	Lgals9	lectin, galactose binding, soluble 9	ENSMUSG00000001123	0.750156	0.000151482	0.0918624
17350921	F830016B08Rik	RIKEN cDNA F830016B08 gene	ENSMUSG00000090942	0.938271	0.000180519	0.10067
17403224	Gbp7	guanylate binding protein 7	ENSMUSG00000040253	0.693053	0.000186127	0.10067
17229620	Fcgr3	Fc receptor, IgG, low affinity III	ENSMUSG00000059498	0.787614	0.00018133	0.10067
17352036	Pstpip2	proline-serine-threonine phosphatase-interacting protein 2	ENSMUSG00000025429	0.634362	0.000174076	0.10067
17443803	Nxpe5	neurexophilin and PC-esterase domain family, member 5	ENSMUSG00000047592	0.897486	0.000218218	0.107377
17411147	Ifi44	interferon-induced protein 44	ENSMUSG00000028037	0.756953	0.000216072	0.107377
17462676	Aicda	activation-induced cytidine deaminase	ENSMUSG00000040627	1.28109	0.000225357	0.107377
17404230	Gm5150	predicted gene 5150	ENSMUSG00000078780	0.709955	0.000222571	0.107377
17242330	Lrrc3	leucine rich repeat containing 3	ENSMUSG00000051652	0.816637	0.000208451	0.107377
17513076	Mlkl	mixed lineage kinase domain-like	ENSMUSG00000012519	0.759624	0.000235978	0.109823
17403237	Gbp3	guanylate binding protein 3	ENSMUSG00000028268	0.741356	0.0002533	0.112646
17284414	Ighm	immunoglobulin heavy constant mu	NA	-0.856299	0.000248467	0.112646
17450501	Gbp10	guanylate-binding protein 10	ENSMUSG00000105096	0.909779	0.000288619	0.125562
17227771	Rgs13	regulator of G-protein signaling 13	ENSMUSG00000051079	1.35357	0.000339295	0.144468
17271769	Cd300e	CD300e antigen	ENSMUSG00000048498	0.645004	0.000361168	0.150577
17217825	Gm19705	predicted gene, 19705	ENSMUSG00000097113	0.637543	0.000388595	0.158705
17292775	Hk3	hexokinase 3	ENSMUSG00000025877	0.606891	0.000412275	0.165009
17431612	C1qc	complement component 1, q subcomponent, C chain	ENSMUSG00000036896	0.639089	0.00045284	0.174274
17509101	Tlr3	toll-like receptor 3	ENSMUSG00000031639	0.604567	0.000449164	0.174274
17398734	Cd5l	CD5 antigen-like	ENSMUSG00000015854	0.982054	0.000462081	0.174475
17291177	Hist1h2bh	histone cluster 1, H2bh	ENSMUSG00000064168	-0.856348	0.000482725	0.178894
17318083	Ly6a	lymphocyte antigen 6 complex, locus A	ENSMUSG00000075602	0.98316	0.000508383	0.181655
17471565	Klrk1	killer cell lectin-like receptor subfamily K, member 1	ENSMUSG00000030149	0.607504	0.000517238	0.181655
17532564	Xcr1	chemokine (C motif) receptor 1	ENSMUSG00000060509	0.718118	0.000517407	0.181655
17282074	Rab15	RAB15, member RAS oncogene family	ENSMUSG00000021062	0.960684	0.000548502	0.189252
17467540	Igk-V28	immunoglobulin kappa chain variable 28 (V28)	NA	1.21225	0.000608104	0.194015
17462738	Clec4a3	C-type lectin domain family 4, member a3	ENSMUSG00000043832	0.61922	0.000600259	0.194015
17359098	Cep55	centrosomal protein 55	ENSMUSG00000024989	0.68166	0.000610779	0.194015
17329809	Pigx	phosphatidylinositol glycan anchor biosynthesis, class X	ENSMUSG00000023791	0.627255	0.000582535	0.194015
17546101	Tlr8	toll-like receptor 8	ENSMUSG00000040522	0.700889	0.000585987	0.194015
17362869	AW112010	expressed sequence AW112010	ENSMUSG00000075010	0.719054	0.000633586	0.195067
17547861	Tiaf2	TGF-beta1-induced anti-apoptotic factor 2	NA	-0.628703	0.000633549	0.195067
17405478	P2ry13	purinergic receptor P2Y, G-protein coupled 13	ENSMUSG00000036362	0.622966	0.000653319	0.198094
17431607	C1qb	complement component 1, q subcomponent, beta polypeptide	ENSMUSG00000036905	0.596246	0.000684842	0.198624
17302562	5430440P10Rik	RIKEN cDNA 5430440P10 gene	NA	0.757805	0.000674715	0.198624
17222072	Ccdc115	coiled-coil domain containing 115	ENSMUSG00000042111	0.633684	0.00068033	0.198624
17530301	Bfsp2	beaded filament structural protein 2, phakinin	ENSMUSG00000032556	0.595384	0.000702102	0.200721
17494820	Olfr519	olfactory receptor 519	ENSMUSG00000066239	0.961925	0.000733536	0.206754
17337545	Ubd	ubiquitin D	ENSMUSG00000035186	0.774	0.000775165	0.206835
17395079	Zbp1	Z-DNA binding protein 1	ENSMUSG00000027514	0.700257	0.000772218	0.206835
17431619	C1qa	complement component 1, q subcomponent, alpha polypeptide	ENSMUSG00000036887	0.468201	0.000765876	0.206835
17338403	B430306N03Rik	RIKEN cDNA B430306N03 gene	ENSMUSG00000043740	0.587931	0.000762854	0.206835
17243509	Nfyb	nuclear transcription factor-Y beta	ENSMUSG00000020248	-0.542622	0.000788392	0.207596
17450461	Gbp4	guanylate binding protein 4	ENSMUSG00000079363	0.759329	0.000809552	0.208673
17475851	Lrfn1	leucine rich repeat and fibronectin type III domain containing 1	ENSMUSG00000030600	0.705055	0.000813336	0.208673
17274875	Nampt	nicotinamide phosphoribosyltransferase	ENSMUSG00000020572	0.60359	0.000870664	0.213183
17262202	Irgm1	immunity-related GTPase family M member 1	ENSMUSG00000046879	0.753118	0.000877587	0.213183
17354589	Gm4841	predicted gene 4841	ENSMUSG00000068606	1.55944	0.000883654	0.213183
17281071	Gpr33	G protein-coupled receptor 33	ENSMUSG00000035148	0.938602	0.00088418	0.213183
17226302	Dbi	diazepam binding inhibitor	ENSMUSG00000026385	0.630957	0.000873128	0.213183
17338540	Gm19585	predicted gene, 19585	NA	0.612938	0.00090788	0.216292
17397575	Postn	periostin, osteoblast specific factor	ENSMUSG00000027750	0.522176	0.00110332	0.247383
17463509	Clec12a	C-type lectin domain family 12, member a	ENSMUSG00000053063	0.599167	0.00108509	0.247383
17407363	S100a9	S100 calcium binding protein A9 (calgranulin B)	ENSMUSG00000056071	0.918304	0.00114964	0.247383
17450121	Plac8	placenta-specific 8	ENSMUSG00000029322	0.426743	0.00113801	0.247383
17293513	Taf1d	TATA-box binding protein associated factor, RNA polymerase I, D	ENSMUSG00000031939	-0.6157	0.001144	0.247383
17221158	Mybl1	myeloblastosis oncogene-like 1	ENSMUSG00000025912	0.9406	0.00108654	0.247383
17360501	Tcf7l2	transcription factor 7 like 2, T cell specific, HMG box	ENSMUSG00000024985	0.643555	0.00111809	0.247383
17376124	Slc20a1	solute carrier family 20, member 1	ENSMUSG00000027397	-0.498828	0.00105873	0.247383
17299477	Tlr11	toll-like receptor 11	ENSMUSG00000051969	0.619843	0.00111352	0.247383
17408024	Fcgr1	Fc receptor, IgG, high affinity I	ENSMUSG00000015947	0.733352	0.00119262	0.248612
17518331	Tipin	timeless interacting protein	ENSMUSG00000032397	-0.768765	0.00119234	0.248612
17300697	Khnyn	KH and NYN domain containing	ENSMUSG00000047153	-0.454149	0.00118405	0.248612
17383892	Lcn2	lipocalin 2	ENSMUSG00000026822	1.09009	0.0012405	0.249859
17229187	Xcl1	chemokine (C motif) ligand 1	ENSMUSG00000026573	0.694173	0.00124259	0.249859
17547915	9130004J05Rik	RIKEN cDNA 9130004J05 gene	NA	-0.473479	0.0012489	0.249859
17325979	Gcsam	germinal center associated, signaling and motility	ENSMUSG00000022659	0.679836	0.00126103	0.249859
17218701	Tnfsf4	tumor necrosis factor (ligand) superfamily, member 4	ENSMUSG00000026700	0.735496	0.00121577	0.249859
17212750	Stat1	signal transducer and activator of transcription 1	ENSMUSG00000026104	0.587414	0.00141765	0.269249
17430397	Hdac1	histone deacetylase 1	ENSMUSG00000028800	-0.552054	0.00143626	0.269249
17370455	Nek6	NIMA (never in mitosis gene a)-related expressed kinase 6	ENSMUSG00000026749	0.589326	0.00143382	0.269249
17549906	Ahsp	alpha hemoglobin stabilizing protein	NA	-0.622599	0.00141553	0.269249
17441105	Coq5	coenzyme Q5 methyltransferase	ENSMUSG00000041733	0.44112	0.00143962	0.269249
17456710	Tspan33	tetraspanin 33	ENSMUSG00000001763	-0.887643	0.00140741	0.269249
17233210	Lilr4b	leukocyte immunoglobulin-like receptor, subfamily B, member 4B	ENSMUSG00000089672	0.73132	0.00148035	0.27152
17420108	9130020K20Rik	RIKEN cDNA 9130020K20 gene	NA	-0.534396	0.00149192	0.27152
17220771	Spata45	spermatogenesis associated 45	ENSMUSG00000057072	0.836052	0.00149247	0.27152
17413821	Anp32b	acidic (leucine-rich) nuclear phosphoprotein 32 family, member B	ENSMUSG00000028333	-0.716308	0.00155694	0.278192
17536945	1700011M02Rik	RIKEN cDNA 1700011M02 gene	ENSMUSG00000079476	-0.832591	0.00155668	0.278192
17461330	Lrrn1	leucine rich repeat protein 1, neuronal	ENSMUSG00000034648	0.523975	0.0015727	0.27852
17301697	Tnfrsf10b	tumor necrosis factor receptor superfamily, member 10b	ENSMUSG00000022074	-0.707719	0.00158765	0.278702
17296294	Gzmk	granzyme K	ENSMUSG00000042385	0.609302	0.00163925	0.285258
17471541	Clec7a	C-type lectin domain family 7, member a	ENSMUSG00000079293	0.780772	0.00167443	0.287886
17481305	Trim34a	tripartite motif-containing 34A	ENSMUSG00000056144	0.638051	0.00168312	0.287886
17288059	Taf1d	TATA-box binding protein associated factor, RNA polymerase I, D	ENSMUSG00000031939	-0.480653	0.00173824	0.28875
17514836	Taf1d	TATA-box binding protein associated factor, RNA polymerase I, D	ENSMUSG00000031939	-0.480653	0.00173824	0.28875
17328326	Ifitm7	interferon induced transmembrane protein 7	ENSMUSG00000065968	0.757865	0.00170385	0.28875
17235462	Oaz1	ornithine decarboxylase antizyme 1	ENSMUSG00000035242	-0.565407	0.00174589	0.28875
17315860	Slc1a3	solute carrier family 1 (glial high affinity glutamate transporter), member 3	ENSMUSG00000005360	0.605724	0.00180474	0.291876
17299585	Rnase6	ribonuclease, RNase A family, 6	ENSMUSG00000021880	0.521831	0.00180267	0.291876
17371427	Dhrs9	dehydrogenase/reductase (SDR family) member 9	ENSMUSG00000027068	0.700777	0.00180855	0.291876
17437923	Tmem33	transmembrane protein 33	ENSMUSG00000037720	-0.526323	0.00183175	0.293256
17522369	Ngp	neutrophilic granule protein	ENSMUSG00000032484	0.946661	0.0019136	0.303929
17494677	Gm1966	predicted gene 1966	NA	0.964918	0.00194194	0.306
17328508	Fgd4	FYVE, RhoGEF and PH domain containing 4	ENSMUSG00000022788	0.604023	0.00196998	0.307993
17247241	Abca13	ATP-binding cassette, sub-family A (ABC1), member 13	ENSMUSG00000004668	0.630079	0.001999	0.30897
17514435	Casp4	caspase 4, apoptosis-related cysteine peptidase	ENSMUSG00000033538	0.456781	0.0020071	0.30897
17403205	Gbp5	guanylate binding protein 5	ENSMUSG00000040264	0.593247	0.00207	0.309627
17217399	Chil1	chitinase-like 1	ENSMUSG00000064246	0.886414	0.00214129	0.309627
17490160	Siglece	sialic acid binding Ig-like lectin E	ENSMUSG00000030474	0.589854	0.00214357	0.309627
17341132	Phf10	PHD finger protein 10	ENSMUSG00000023883	-0.454258	0.00211179	0.309627
17428217	Cdkn2c	cyclin-dependent kinase inhibitor 2C (p18, inhibits CDK4)	ENSMUSG00000028551	-0.907642	0.00208894	0.309627
17546109	Tlr7	toll-like receptor 7	ENSMUSG00000044583	0.545821	0.00216142	0.309627
17321849	Krt81	keratin 81	ENSMUSG00000067615	0.690958	0.00216609	0.309627
17452477	Anapc5	anaphase-promoting complex subunit 5	ENSMUSG00000029472	-0.397079	0.00207993	0.309627
17514033	Abcb10	ATP-binding cassette, sub-family B (MDR/TAP), member 10	ENSMUSG00000031974	-0.781567	0.00214413	0.309627
17392748	Ninl	ninein-like	ENSMUSG00000068115	-0.667666	0.0021231	0.309627
17306960	Mcpt4	mast cell protease 4	ENSMUSG00000061068	0.968061	0.00222701	0.314718
17417858	Mir1957a	microRNA 1957a	ENSMUSG00000088552	-0.707812	0.00223316	0.314718
17305163	2610528A11Rik	RIKEN cDNA 2610528A11 gene	ENSMUSG00000096001	0.613483	0.00230956	0.322199
17295569	Naip2	NLR family, apoptosis inhibitory protein 2	ENSMUSG00000078945	0.61932	0.00231844	0.322199
17441037	Oasl2	2'-5' oligoadenylate synthetase-like 2	ENSMUSG00000029561	0.584205	0.00240391	0.3295
17243486	1190007I07Rik	RIKEN cDNA 1190007I07 gene	ENSMUSG00000063320	0.587383	0.00239124	0.3295
17334419	Msrb1	methionine sulfoxide reductase B1	ENSMUSG00000075705	0.442651	0.0024463	0.332342
17215605	Ackr3	atypical chemokine receptor 3	ENSMUSG00000044337	0.491701	0.00245785	0.332342
17459355	Igk	immunoglobulin kappa chain complex	NA	1.14625	0.00254397	0.341677
17221510	Gm16070	predicted gene 16070	ENSMUSG00000085125	0.656114	0.00256306	0.341947
17477426	Snord88a	small nucleolar RNA, C/D box 88A	ENSMUSG00000095472	-0.605123	0.00260696	0.3455
17320711	Zcrb1	zinc finger CCHC-type and RNA binding motif 1	ENSMUSG00000022635	-0.531128	0.00262963	0.346212
17449725	Cxcl11	chemokine (C-X-C motif) ligand 11	ENSMUSG00000060183	0.8663	0.00270713	0.349794
17331350	Nsun3	NOL1/NOP2/Sun domain family member 3	ENSMUSG00000050312	0.452489	0.00268101	0.349794
17474941	Kcnn4	potassium intermediate/small conductance calcium-activated channel, subfamily N, member 4	ENSMUSG00000054342	-0.554135	0.00270928	0.349794
17398571	Tmem154	transmembrane protein 154	ENSMUSG00000056498	0.436049	0.00273596	0.350975
17513641	Slc7a5	solute carrier family 7 (cationic amino acid transporter, y+ system), member 5	ENSMUSG00000040010	-0.572313	0.00289642	0.369192
17476364	Tyrobp	TYRO protein tyrosine kinase binding protein	ENSMUSG00000030579	0.547284	0.0029374	0.372045
17312219	Ly6g	lymphocyte antigen 6 complex, locus G	ENSMUSG00000022582	1.27175	0.00301649	0.373417
17511860	9330175E14Rik	RIKEN cDNA 9330175E14 gene	ENSMUSG00000097194	0.543644	0.00302286	0.373417
17384657	Mir5128	microRNA 5128	ENSMUSG00000092958	-0.588864	0.00300605	0.373417
17319823	1700001L05Rik	RIKEN cDNA 1700001L05 gene	NA	-0.664432	0.00297959	0.373417
17449718	Cxcl10	chemokine (C-X-C motif) ligand 10	ENSMUSG00000034855	0.635024	0.00304293	0.37359
17436938	Ccdc96	coiled-coil domain containing 96	ENSMUSG00000050677	-0.63853	0.00309364	0.377499
17464950	Tfec	transcription factor EC	ENSMUSG00000029553	0.509446	0.00336094	0.379995
17408897	Chil3	chitinase-like 3	ENSMUSG00000040809	1.18553	0.00315039	0.379995
17390810	Gatm	glycine amidinotransferase (L-arginine:glycine amidinotransferase)	ENSMUSG00000027199	0.540114	0.00318095	0.379995
17231033	Atf3	activating transcription factor 3	ENSMUSG00000026628	0.451679	0.00327002	0.379995
17366774	Mir466p	microRNA 466p	ENSMUSG00000077113	0.767909	0.00334825	0.379995
17366784	Mir466p	microRNA 466p	ENSMUSG00000077113	0.767909	0.00334825	0.379995
17366820	Mir466p	microRNA 466p	ENSMUSG00000077113	0.767909	0.00334825	0.379995
17419277	Sdc3	syndecan 3	ENSMUSG00000025743	0.48785	0.00335884	0.379995
17514447	Casp12	caspase 12	ENSMUSG00000025887	0.495049	0.00326072	0.379995
17431181	Sh3bgrl3	SH3 domain binding glutamic acid-rich protein-like 3	ENSMUSG00000028843	0.545658	0.0032011	0.379995
17243943	Spic	Spi-C transcription factor (Spi-1/PU.1 related)	ENSMUSG00000004359	0.40114	0.00332296	0.379995
17516194	Vwa5a	von Willebrand factor A domain containing 5A	ENSMUSG00000023186	0.443432	0.00319779	0.379995
17382802	Ubac1	ubiquitin associated domain containing 1	ENSMUSG00000036352	-0.668827	0.00332719	0.379995
17484802	Phrf1	PHD and ring finger domains 1	ENSMUSG00000038611	-0.551063	0.00341098	0.383486
17422302	Lrrc47	leucine rich repeat containing 47	ENSMUSG00000029028	-0.456526	0.00351041	0.392433
17474035	Napa	N-ethylmaleimide sensitive fusion protein attachment protein alpha	ENSMUSG00000006024	-0.473447	0.00352978	0.392433
17219171	Sh2d1b1	SH2 domain containing 1B1	ENSMUSG00000102418	0.626213	0.00364095	0.402347
17357219	Hnrnpul2	heterogeneous nuclear ribonucleoprotein U-like 2	ENSMUSG00000071659	-0.350723	0.00365916	0.402347
17367686	Il1rn	interleukin 1 receptor antagonist	ENSMUSG00000026981	0.58229	0.00369251	0.403796
17462244	Cacna2d4	calcium channel, voltage-dependent, alpha 2/delta subunit 4	ENSMUSG00000041460	0.690353	0.00372757	0.405414
17470976	Lag3	lymphocyte-activation gene 3	ENSMUSG00000030124	0.66506	0.00378547	0.406106
17248380	Lcp2	lymphocyte cytosolic protein 2	ENSMUSG00000002699	0.453672	0.00378396	0.406106
17368666	Mrps2	mitochondrial ribosomal protein S2	ENSMUSG00000035772	0.499302	0.00379482	0.406106
17323040	Mir365-1	microRNA 365-1	ENSMUSG00000065449	0.774551	0.00382705	0.407377
17273440	Cd7	CD7 antigen	ENSMUSG00000025163	0.401683	0.00403103	0.407419
17358544	Cd274	CD274 antigen	ENSMUSG00000016496	0.532556	0.00397658	0.407419
17302279	Olfm4	olfactomedin 4	ENSMUSG00000022026	1.1532	0.00393945	0.407419
17376167	Sirpa	signal-regulatory protein alpha	ENSMUSG00000037902	0.383508	0.00400999	0.407419
17345696	Bysl	bystin-like	ENSMUSG00000023988	-0.500192	0.00393802	0.407419
17319501	Rangap1	RAN GTPase activating protein 1	ENSMUSG00000022391	-0.482639	0.00388844	0.407419
17426206	Alad	aminolevulinate, delta-, dehydratase	ENSMUSG00000028393	-0.685064	0.00390441	0.407419
17364452	Cyp2c54	cytochrome P450, family 2, subfamily c, polypeptide 54	ENSMUSG00000067225	-0.568984	0.00401354	0.407419
17465997	Zc3hav1l	zinc finger CCCH-type, antiviral 1-like	ENSMUSG00000047749	-0.542186	0.00400814	0.407419
17225171	Gm24148	predicted gene, 24148	ENSMUSG00000104627	0.587741	0.00387911	0.407419
17435055	Gsap	gamma-secretase activating protein	ENSMUSG00000039934	0.436319	0.00406216	0.408502
17307033	Gzmb	granzyme B	ENSMUSG00000015437	0.593237	0.00418519	0.4094
17457143	Akr1b10	aldo-keto reductase family 1, member B10 (aldose reductase)	ENSMUSG00000061758	0.436682	0.00422258	0.4094
17414913	Frmd3	FERM domain containing 3	ENSMUSG00000049122	0.664992	0.00421838	0.4094
17490667	Gfy	golgi-associated olfactory signaling regulator	ENSMUSG00000095276	-0.528838	0.00419502	0.4094
17394198	Wfdc6a	WAP four-disulfide core domain 6A	ENSMUSG00000074595	-0.63907	0.00413329	0.4094
17324859	Tnk2	tyrosine kinase, non-receptor, 2	ENSMUSG00000022791	-0.474202	0.00421042	0.4094
17420984	Fbxo42	F-box protein 42	ENSMUSG00000028920	-0.440766	0.00423475	0.4094
17467359	Tacstd2	tumor-associated calcium signal transducer 2	ENSMUSG00000051397	-0.570342	0.00417428	0.4094
17471023	Ncapd2	non-SMC condensin I complex, subunit D2	ENSMUSG00000038252	-0.639301	0.00431244	0.414906
17339013	Adgre1	adhesion G protein-coupled receptor E1	ENSMUSG00000004730	0.415037	0.00460283	0.418924
17218927	Dpt	dermatopontin	ENSMUSG00000026574	-0.800715	0.00445619	0.418924
17462729	Clec4a1	C-type lectin domain family 4, member a1	ENSMUSG00000049037	0.589023	0.0045655	0.418924
17519898	Sh3bgrl2	SH3 domain binding glutamic acid-rich protein like 2	ENSMUSG00000032261	0.484792	0.00460983	0.418924
17441540	Med13l	mediator complex subunit 13-like	ENSMUSG00000018076	-0.339268	0.00455126	0.418924
17549442	E030047D23Rik	RIKEN cDNA E030047D23 gene	NA	-0.467466	0.00453425	0.418924
17549830	E030047D23Rik	RIKEN cDNA E030047D23 gene	NA	-0.467466	0.00453425	0.418924
17338701	Chaf1a	chromatin assembly factor 1, subunit A (p150)	ENSMUSG00000002835	-0.818262	0.0044819	0.418924
17463401	Foxm1	forkhead box M1	ENSMUSG00000001517	-0.501298	0.00445621	0.418924
17430887	Xkr8	X-linked Kx blood group related 8	ENSMUSG00000037752	0.483313	0.00453221	0.418924
17472235	Eps8	epidermal growth factor receptor pathway substrate 8	ENSMUSG00000015766	0.552066	0.00462634	0.418924
17484909	Pnpla2	patatin-like phospholipase domain containing 2	ENSMUSG00000025509	0.496844	0.00444386	0.418924
17357947	Olfr1502	olfactory receptor 1502	ENSMUSG00000056858	1.00537	0.00451113	0.418924
17487759	Cd177	CD177 antigen	ENSMUSG00000052212	0.775888	0.00503739	0.419348
17467323	Il12rb2	interleukin 12 receptor, beta 2	ENSMUSG00000018341	0.53131	0.00520991	0.419348
17216469	Serpinb10	serine (or cysteine) peptidase inhibitor, clade B (ovalbumin), member 10	ENSMUSG00000092572	0.802545	0.00502565	0.419348
17343789	Psmb9	proteasome (prosome, macropain) subunit, beta type 9 (large multifunctional peptidase 2)	ENSMUSG00000096727	0.495555	0.00486917	0.419348
17358832	Ifit1	interferon-induced protein with tetratricopeptide repeats 1	ENSMUSG00000034459	0.694975	0.00470883	0.419348
17309832	C6	complement component 6	ENSMUSG00000022181	0.641345	0.00502645	0.419348
17523650	Ccr2	chemokine (C-C motif) receptor 2	ENSMUSG00000049103	0.467055	0.00532193	0.419348
17371436	Bbs5	Bardet-Biedl syndrome 5 (human)	ENSMUSG00000063145	-0.481005	0.00524375	0.419348
17284614	Ighg3	Immunoglobulin heavy constant gamma 3	NA	1.41193	0.00524051	0.419348
17491323	Mrgpra2a	MAS-related GPR, member A2A	ENSMUSG00000093973	0.818236	0.00519729	0.419348
17339499	Snord53	small nucleolar RNA, C/D box 53	ENSMUSG00000092887	0.458645	0.00495175	0.419348
17471598	Klrc1	killer cell lectin-like receptor subfamily C, member 1	ENSMUSG00000030167	0.481916	0.00533178	0.419348
17264835	Cd68	CD68 antigen	ENSMUSG00000018774	0.449208	0.00510886	0.419348
17215873	Gpr35	G protein-coupled receptor 35	ENSMUSG00000026271	0.442403	0.00539439	0.419348
17248809	Havcr2	hepatitis A virus cellular receptor 2	ENSMUSG00000020399	0.645437	0.00511861	0.419348
17497904	Slc25a22	solute carrier family 25 (mitochondrial carrier, glutamate), member 22	ENSMUSG00000019082	0.476267	0.00513433	0.419348
17240577	Gm15199	predicted gene 15199	NA	0.692031	0.0050559	0.419348
17521159	Twf2	twinfilin actin binding protein 2	ENSMUSG00000023277	0.369112	0.00474944	0.419348
17473091	Amn1	antagonist of mitotic exit network 1	ENSMUSG00000068250	0.426756	0.00547964	0.419348
17368930	Cercam	cerebral endothelial cell adhesion molecule	ENSMUSG00000039787	-0.630488	0.00540103	0.419348
17476001	Lgals7	lectin, galactose binding, soluble 7	ENSMUSG00000053522	0.553113	0.0049465	0.419348
17487276	Ppp1r37	protein phosphatase 1, regulatory subunit 37	ENSMUSG00000051403	-0.361065	0.00534238	0.419348
17378848	Snhg11	small nucleolar RNA host gene 11	ENSMUSG00000044349	0.513962	0.00527684	0.419348
17374406	BC052040	cDNA sequence BC052040	ENSMUSG00000040282	-0.492775	0.005193	0.419348
17506418	Cdt1	chromatin licensing and DNA replication factor 1	ENSMUSG00000006585	-0.476299	0.0054733	0.419348
17348121	4833419F23Rik	RIKEN cDNA 4833419F23 gene	NA	0.512898	0.00497528	0.419348
17312146	Adgrb1	adhesion G protein-coupled receptor B1	ENSMUSG00000034730	0.557869	0.00509945	0.419348
17398634	Sh3d19	SH3 domain protein D19	ENSMUSG00000028082	-0.43236	0.00547931	0.419348
17337458	Trim10	tripartite motif-containing 10	ENSMUSG00000073400	-0.76039	0.00519227	0.419348
17280368	Allc	allantoicase	ENSMUSG00000020636	0.536046	0.0048505	0.419348
17289181	Arsb	arylsulfatase B	ENSMUSG00000042082	0.417043	0.00509769	0.419348
17518694	Herc1	HECT and RLD domain containing E3 ubiquitin protein ligase family member 1	ENSMUSG00000038664	-0.384041	0.00546016	0.419348
17377372	Cstl1	cystatin-like 1	ENSMUSG00000055177	0.529047	0.00525125	0.419348
17435008	Magi2	membrane associated guanylate kinase, WW and PDZ domain containing 2	ENSMUSG00000040003	0.58029	0.00533344	0.419348
17319736	Mir3080	microRNA 3080	ENSMUSG00000092751	0.533282	0.0053376	0.419348
17476693	LOC102638521	60S ribosomal protein L23a	ENSMUSG00000078380	0.717389	0.00508605	0.419348
17538912	Kdm5c	lysine (K)-specific demethylase 5C	ENSMUSG00000025332	-0.338388	0.0054196	0.419348
17531080	Rnf123	ring finger protein 123	ENSMUSG00000041528	-0.53886	0.00481415	0.419348
17307269	Phf11a	PHD finger protein 11A	ENSMUSG00000044703	0.453645	0.00476238	0.419348
17223300	BC055402	cDNA sequence BC055402	ENSMUSG00000101429	-0.590048	0.00514149	0.419348
17317837	Ago2	argonaute RISC catalytic subunit 2	ENSMUSG00000036698	-0.342462	0.00549017	0.419348
17211713	Ptpn18	protein tyrosine phosphatase, non-receptor type 18	ENSMUSG00000026126	0.397705	0.00552297	0.42025
17394153	Slpi	secretory leukocyte peptidase inhibitor	ENSMUSG00000017002	0.723097	0.0055537	0.420988
17456176	Met	met proto-oncogene	ENSMUSG00000009376	0.513563	0.00563438	0.425492
17415897	Raver2	ribonucleoprotein, PTB-binding 2	ENSMUSG00000035275	0.500602	0.00573833	0.426968
17373177	Spi1	spleen focus forming virus (SFFV) proviral integration oncogene	ENSMUSG00000002111	0.452224	0.00575456	0.426968
17532063	Acaa1b	acetyl-Coenzyme A acyltransferase 1B	ENSMUSG00000010651	-0.488679	0.0057278	0.426968
17254153	Slfn5	schlafen 5	ENSMUSG00000054404	0.444976	0.00569326	0.426968
17476673	Scgb1b27	secretoglobin, family 1B, member 27	ENSMUSG00000066583	-0.728949	0.00576062	0.426968
17218006	B3galt2	UDP-Gal:betaGlcNAc beta 1,3-galactosyltransferase, polypeptide 2	ENSMUSG00000033849	0.554518	0.00582035	0.429804
17373222	Acp2	acid phosphatase 2, lysosomal	ENSMUSG00000002103	0.38527	0.00592802	0.430638
17239638	Pde7b	phosphodiesterase 7B	ENSMUSG00000019990	0.583608	0.00589393	0.430638
17436629	Add1	adducin 1 (alpha)	ENSMUSG00000029106	-0.376495	0.00593924	0.430638
17214142	Cxcr2	chemokine (C-X-C motif) receptor 2	ENSMUSG00000026180	0.514331	0.00591626	0.430638
17221148	2610203C22Rik	RIKEN cDNA 2610203C22 gene	ENSMUSG00000079671	0.519549	0.00585598	0.430638
17320783	Pus7l	pseudouridylate synthase 7-like	ENSMUSG00000033356	0.463521	0.00596989	0.431297
17229782	Slamf7	SLAM family member 7	ENSMUSG00000038179	0.39385	0.0060063	0.432367
17321246	Snora2b	small nucleolar RNA, H/ACA box 2B	ENSMUSG00000065939	-0.47673	0.0060293	0.432467
17254289	Wfdc17	WAP four-disulfide core domain 17	ENSMUSG00000069792	0.540162	0.00614784	0.435162
17329046	Lamp3	lysosomal-associated membrane protein 3	ENSMUSG00000041247	0.485217	0.00610036	0.435162
17479728	Fam103a1	family with sequence similarity 103, member A1	ENSMUSG00000038646	0.518016	0.00612446	0.435162
17261266	Prorsd1	prolyl-tRNA synthetase domain containing 1	ENSMUSG00000032673	0.419974	0.00615385	0.435162
17318100	Ly6c2	lymphocyte antigen 6 complex, locus C2	ENSMUSG00000022584	0.464484	0.00633485	0.442612
17487489	Pvr	poliovirus receptor	ENSMUSG00000040511	0.53392	0.0063125	0.442612
17385085	Nmi	N-myc (and STAT) interactor	ENSMUSG00000026946	0.479474	0.00634768	0.442612
17371976	Scrn3	secernin 3	ENSMUSG00000008226	-0.480406	0.0062817	0.442612
17491454	Nipa1	non imprinted in Prader-Willi/Angelman syndrome 1 homolog (human)	ENSMUSG00000047037	-0.543769	0.0064024	0.444878
17516298	Olfr978	olfactory receptor 978	ENSMUSG00000044292	0.580085	0.00645283	0.44683
17336432	Tap1	transporter 1, ATP-binding cassette, sub-family B (MDR/TAP)	ENSMUSG00000037321	0.489463	0.00652645	0.447642
17278349	Tcl1b2	T cell leukemia/lymphoma 1B, 2	ENSMUSG00000060863	0.571242	0.00649956	0.447642
17325671	Lsamp	limbic system-associated membrane protein	ENSMUSG00000061080	0.685551	0.00653165	0.447642
17369986	Ptrh1	peptidyl-tRNA hydrolase 1 homolog	ENSMUSG00000053746	-0.484188	0.00657781	0.448722
17532908	Gpkow	G patch domain and KOW motifs	ENSMUSG00000031148	0.438208	0.00659226	0.448722
17380199	Rbm38	RNA binding motif protein 38	ENSMUSG00000027510	-0.462322	0.00664379	0.450696
17520162	Bcl2a1a	B cell leukemia/lymphoma 2 related protein A1a	ENSMUSG00000102037	0.617331	0.00669363	0.45102
17241318	Hk1	hexokinase 1	ENSMUSG00000037012	-0.460011	0.00667635	0.45102
17257135	Arhgap27os3	Rho GTPase activating protein 27, opposite strand 3	ENSMUSG00000085887	0.581291	0.00673654	0.451196
17526225	Hmbs	hydroxymethylbilane synthase	ENSMUSG00000032126	-0.599835	0.00674133	0.451196
17462430	Tuba8	tubulin, alpha 8	ENSMUSG00000030137	0.621006	0.00690595	0.452934
17501989	Lrrc25	leucine rich repeat containing 25	ENSMUSG00000049988	0.510111	0.00684849	0.452934
17319403	Rpl3	ribosomal protein L3	ENSMUSG00000060036	-0.606482	0.00695922	0.452934
17271307	Abca8b	ATP-binding cassette, sub-family A (ABC1), member 8b	ENSMUSG00000020620	-0.537636	0.00683404	0.452934
17332228	Rcan1	regulator of calcineurin 1	ENSMUSG00000022951	0.459701	0.00686115	0.452934
17336199	Cd320	CD320 antigen	ENSMUSG00000002308	0.517956	0.00697101	0.452934
17318617	Tonsl	tonsoku-like, DNA repair protein	ENSMUSG00000059323	-0.491553	0.00685949	0.452934
17361805	Neat1	nuclear paraspeckle assembly transcript 1 (non-protein coding)	NA	-0.365584	0.00693263	0.452934
17523371	Ackr2	atypical chemokine receptor 2	ENSMUSG00000044534	0.47613	0.00696948	0.452934
17368760	Mir3088	microRNA 3088	ENSMUSG00000092832	0.480275	0.00701416	0.453122
17306087	Rnase11	ribonuclease, RNase A family, 11 (non-active)	ENSMUSG00000059648	0.494654	0.00710006	0.453122
17295996	Rnf180	ring finger protein 180	ENSMUSG00000021720	0.424783	0.00705947	0.453122
17271578	4732490B19Rik	RIKEN cDNA 4732490B19 gene	ENSMUSG00000085421	0.533204	0.00703135	0.453122
17391683	Lzts3	leucine zipper, putative tumor suppressor family member 3	ENSMUSG00000037703	-0.500983	0.00707744	0.453122
17321597	Racgap1	Rac GTPase-activating protein 1	ENSMUSG00000023015	-0.628942	0.00710975	0.453122
17468222	Cd207	CD207 antigen	ENSMUSG00000034783	0.557934	0.00719998	0.453539
17497718	Ifitm3	interferon induced transmembrane protein 3	ENSMUSG00000025492	0.376721	0.00719243	0.453539
17421030	Gm13056	predicted gene 13056	ENSMUSG00000085395	0.67927	0.00720695	0.453539
17290729	Ggps1	geranylgeranyl diphosphate synthase 1	ENSMUSG00000021302	0.361975	0.0072067	0.453539
17490791	Snrnp70	small nuclear ribonucleoprotein 70 (U1)	ENSMUSG00000063511	-0.344386	0.00723371	0.453796
17466060	Parp12	poly (ADP-ribose) polymerase family, member 12	ENSMUSG00000038507	0.401617	0.00739762	0.454607
17285536	Tcrg-V1	T cell receptor gamma, variable 1	NA	0.487569	0.00754296	0.454607
17486469	Zscan4a	zinc finger and SCAN domain containing 4A	NA	-0.602203	0.00763774	0.454607
17256784	Tmem106a	transmembrane protein 106A	ENSMUSG00000034947	0.511884	0.00729489	0.454607
17405469	F630111L10Rik	RIKEN cDNA F630111L10 gene	ENSMUSG00000036381	0.436893	0.0073294	0.454607
17481743	Wee1	WEE 1 homolog 1 (S. pombe)	ENSMUSG00000031016	-0.444386	0.0075754	0.454607
17482793	Cacng3	calcium channel, voltage-dependent, gamma subunit 3	ENSMUSG00000066189	0.505364	0.00753076	0.454607
17408546	Slc22a15	solute carrier family 22 (organic anion/cation transporter), member 15	ENSMUSG00000033147	0.388036	0.00761771	0.454607
17242311	Gm9736	predicted gene 9736	NA	0.415513	0.00759026	0.454607
17466768	Hnrnpa2b1	heterogeneous nuclear ribonucleoprotein A2/B1	ENSMUSG00000004980	-0.354011	0.00765553	0.454607
17260349	Tmed4	transmembrane emp24 protein transport domain containing 4	ENSMUSG00000004394	0.418655	0.00753137	0.454607
17490859	Nucb1	nucleobindin 1	ENSMUSG00000030824	-0.332461	0.00733123	0.454607
17292103	Gm15813	predicted gene 15813	NA	-0.486335	0.00753931	0.454607
17525418	Hyls1	hydrolethalus syndrome 1	ENSMUSG00000050555	0.362604	0.00743597	0.454607
17336536	BC051142	cDNA sequence BC051142	ENSMUSG00000057246	0.588683	0.00745122	0.454607
17458813	Aqp1	aquaporin 1	ENSMUSG00000004655	-0.579414	0.00760643	0.454607
17533950	Gm2837	spindlin family, member 2 pseudogene	NA	-0.733532	0.00753966	0.454607
17449673	Naaa	N-acylethanolamine acid amidase	ENSMUSG00000029413	0.449752	0.00744495	0.454607
17514553	Mmp8	matrix metallopeptidase 8	ENSMUSG00000005800	0.933547	0.00791199	0.454985
17504023	Nlrc5	NLR family, CARD domain containing 5	ENSMUSG00000074151	0.581888	0.00790421	0.454985
17501354	2700029M09Rik	RIKEN cDNA 2700029M09 gene	ENSMUSG00000038005	-0.435835	0.00790328	0.454985
17481102	Rrm1	ribonucleotide reductase M1	ENSMUSG00000030978	-0.531859	0.00775927	0.454985
17326428	Cpox	coproporphyrinogen oxidase	ENSMUSG00000022742	-0.609561	0.00784941	0.454985
17335297	Ppard	peroxisome proliferator activator receptor delta	ENSMUSG00000002250	0.415254	0.00788523	0.454985
17221360	Lactb2	lactamase, beta 2	ENSMUSG00000025937	0.352179	0.00768675	0.454985
17236327	Ccdc53	coiled-coil domain containing 53	ENSMUSG00000020056	0.389603	0.00779455	0.454985
17391665	Avp	arginine vasopressin	ENSMUSG00000037727	0.504341	0.00780409	0.454985
17359008	March5	membrane-associated ring finger (C3HC4) 5	ENSMUSG00000023307	-0.414875	0.00787131	0.454985
17403973	Pex2	peroxisomal biogenesis factor 2	ENSMUSG00000040374	0.450324	0.00774287	0.454985
17511241	Rnaseh2a	ribonuclease H2, large subunit	ENSMUSG00000052926	-0.394383	0.00796988	0.455695
17405005	Pgrmc2	progesterone receptor membrane component 2	ENSMUSG00000049940	-0.415326	0.00796302	0.455695
17287099	LOC102642832	uncharacterized LOC102642832	NA	-0.466795	0.0080184	0.457163
17285867	Hist1h2ab	histone cluster 1, H2ab	ENSMUSG00000061615	-0.48209	0.00805119	0.457729
17412237	Mms22l	MMS22-like, DNA repair protein	ENSMUSG00000045751	-0.569055	0.00807651	0.457867
17450515	Gbp11	guanylate binding protein 11	ENSMUSG00000092021	0.639964	0.00823286	0.464101
17335952	Cyp4f17	cytochrome P450, family 4, subfamily f, polypeptide 17	ENSMUSG00000091586	-0.499147	0.00822	0.464101
17338378	Treml4	triggering receptor expressed on myeloid cells-like 4	ENSMUSG00000051682	0.457685	0.0083163	0.467488
17248971	Olfr1388	olfactory receptor 1388	ENSMUSG00000047702	-0.558186	0.00836003	0.46863
17283930	Wars	tryptophanyl-tRNA synthetase	ENSMUSG00000021266	0.339489	0.00843151	0.468698
17405482	P2ry12	purinergic receptor P2Y, G-protein coupled 12	ENSMUSG00000036353	0.390773	0.0083966	0.468698
17259613	Fn3krp	fructosamine 3 kinase related protein	ENSMUSG00000039253	-0.507682	0.00843015	0.468698
17404195	Gm9733	predicted gene 9733	ENSMUSG00000078783	0.563916	0.00846678	0.469355
17290850	Trgv2	T cell receptor gamma variable 2	NA	0.756445	0.00874837	0.470269
17260761	Plek	pleckstrin	ENSMUSG00000020120	0.34194	0.00899532	0.470269
17306906	Ripk3	receptor-interacting serine-threonine kinase 3	ENSMUSG00000022221	0.393505	0.00867125	0.470269
17444080	Eif3b	eukaryotic translation initiation factor 3, subunit B	ENSMUSG00000056076	-0.323692	0.00905462	0.470269
17335540	Pim1	proviral integration site 1	ENSMUSG00000024014	-0.358503	0.00892463	0.470269
17219407	Slamf1	signaling lymphocytic activation molecule family member 1	ENSMUSG00000015316	0.456536	0.00895093	0.470269
17322359	Zfp385a	zinc finger protein 385A	ENSMUSG00000000552	0.470672	0.00909477	0.470269
17251303	Pik3r5	phosphoinositide-3-kinase, regulatory subunit 5, p101	ENSMUSG00000020901	0.441221	0.00904429	0.470269
17496670	9130019O22Rik	RIKEN cDNA 9130019O22 gene	ENSMUSG00000030823	-0.45022	0.00859186	0.470269
17226039	Gm20753	predicted gene, 20753	ENSMUSG00000101583	-0.587306	0.00897271	0.470269
17281880	Six1	sine oculis-related homeobox 1	ENSMUSG00000051367	0.511892	0.00898262	0.470269
17361996	Ppp2r5b	protein phosphatase 2, regulatory subunit B', beta	ENSMUSG00000024777	-0.448593	0.00897121	0.470269
17293280	Zcchc6	zinc finger, CCHC domain containing 6	ENSMUSG00000035248	-0.370932	0.0087339	0.470269
17547835	Gm20236	predicted gene, 20236	NA	-0.749515	0.00863471	0.470269
17547844	Gm20236	predicted gene, 20236	NA	-0.749515	0.00863471	0.470269
17485194	Krtap5-4	keratin associated protein 5-4	ENSMUSG00000045236	0.463589	0.00895543	0.470269
17279404	Pld4	phospholipase D family, member 4	ENSMUSG00000052160	0.429024	0.00906847	0.470269
17491699	Mir344d-2	microRNA 344d-2	ENSMUSG00000096893	-0.695707	0.00911775	0.470269
17294664	Polr3g	polymerase (RNA) III (DNA directed) polypeptide G	ENSMUSG00000035834	0.363551	0.0090805	0.470269
17466360	Kel	Kell blood group	ENSMUSG00000029866	-0.566435	0.0088577	0.470269
17418101	Ppt1	palmitoyl-protein thioesterase 1	ENSMUSG00000028657	0.390339	0.00874373	0.470269
17550426	Neat1	nuclear paraspeckle assembly transcript 1 (non-protein coding)	NA	-0.335707	0.00884664	0.470269
17547630	Gm12271	predicted gene 12271	NA	-0.505692	0.0087442	0.470269
17349910	Pcdhb13	protocadherin beta 13	ENSMUSG00000047307	0.76135	0.00901103	0.470269
17291031	Prss16	protease, serine 16 (thymus)	ENSMUSG00000006179	0.449362	0.00896558	0.470269
17282025	Sptb	spectrin beta, erythrocytic	ENSMUSG00000021061	-0.608919	0.00875734	0.470269
17376723	Platr3	pluripotency associated transcript 3	NA	-0.547261	0.00893814	0.470269
17445246	1700028E10Rik	RIKEN cDNA 1700028E10 gene	ENSMUSG00000097321	-0.419042	0.00915385	0.470917
17408123	Cd160	CD160 antigen	ENSMUSG00000038304	0.515565	0.00935595	0.471994
17388548	Gm13889	predicted gene 13889	ENSMUSG00000087006	-0.529993	0.00941064	0.471994
17512572	Slc12a4	solute carrier family 12, member 4	ENSMUSG00000017765	-0.403456	0.00939563	0.471994
17395830	Gmeb2	glucocorticoid modulatory element binding protein 2	ENSMUSG00000038705	-0.328447	0.00929401	0.471994
17454121	Agfg2	ArfGAP with FG repeats 2	ENSMUSG00000029722	-0.495746	0.00938412	0.471994
17534938	Slc9a6	solute carrier family 9 (sodium/hydrogen exchanger), member 6	ENSMUSG00000060681	0.416805	0.00931294	0.471994
17454166	Pilra	paired immunoglobin-like type 2 receptor alpha	ENSMUSG00000046245	0.526228	0.00935812	0.471994
17282117	Plek2	pleckstrin 2	ENSMUSG00000021118	-0.656039	0.00922473	0.471994
17484282	Glrx3	glutaredoxin 3	ENSMUSG00000031068	0.412697	0.00933691	0.471994
17241409	Srgn	serglycin	ENSMUSG00000020077	0.330067	0.00937367	0.471994
17477101	Nkg7	natural killer cell group 7 sequence	ENSMUSG00000004612	0.360632	0.00944178	0.472272
17418625	5730409E04Rik	RIKEN cDNA 5730409E04Rik gene	ENSMUSG00000073755	-0.536447	0.00951057	0.472272
17508380	Letm2	leucine zipper-EF-hand containing transmembrane protein 2	ENSMUSG00000037363	0.42077	0.00949874	0.472272
17495821	Cdr2	cerebellar degeneration-related 2	ENSMUSG00000030878	-0.609559	0.0094917	0.472272
17416234	Plpp3	phospholipid phosphatase 3	ENSMUSG00000028517	0.465246	0.00962241	0.474923
17404139	Snx16	sorting nexin 16	ENSMUSG00000027534	0.370471	0.00959175	0.474923
17398779	Etv3l	ets variant 3-like	NA	0.550432	0.00963516	0.474923
17316392	Rida	reactive intermediate imine deaminase A homolog	ENSMUSG00000022323	0.459319	0.0097124	0.477554
17441130	Triap1	TP53 regulated inhibitor of apoptosis 1	ENSMUSG00000029535	-0.397524	0.00974952	0.477949
17384301	Fbxw2	F-box and WD-40 domain protein 2	ENSMUSG00000035949	-0.336355	0.00976819	0.477949
17480485	Lrrc32	leucine rich repeat containing 32	ENSMUSG00000090958	0.581972	0.00980578	0.478618
17311272	Zfpm2	zinc finger protein, multitype 2	ENSMUSG00000022306	0.485691	0.0098768	0.479744
17235180	Stk11	serine/threonine kinase 11	ENSMUSG00000003068	-0.371232	0.00986223	0.479744
17469030	Chchd4	coiled-coil-helix-coiled-coil-helix domain containing 4	ENSMUSG00000034203	0.419773	0.00993477	0.480228
17292698	4833439L19Rik	RIKEN cDNA 4833439L19 gene	ENSMUSG00000025871	0.305484	0.00993362	0.480228
17240186	Fam26f	family with sequence similarity 26, member F	ENSMUSG00000046031	0.440758	0.0107274	0.481084
17512809	Hp	haptoglobin	ENSMUSG00000031722	0.612642	0.0111914	0.481084
17399823	S100a8	S100 calcium binding protein A8 (calgranulin A)	ENSMUSG00000056054	0.896549	0.0104944	0.481084
17500922	Pdlim3	PDZ and LIM domain 3	ENSMUSG00000031636	-0.574964	0.0100454	0.481084
17218027	Uchl5	ubiquitin carboxyl-terminal esterase L5	ENSMUSG00000018189	-0.349503	0.0102615	0.481084
17435089	Fgl2	fibrinogen-like protein 2	ENSMUSG00000039899	0.378566	0.0112115	0.481084
17256697	Aoc3	amine oxidase, copper containing 3	ENSMUSG00000019326	0.493786	0.0105155	0.481084
17324745	Bex6	brain expressed family member 6	ENSMUSG00000075269	0.795657	0.0111065	0.481084
17388177	Nr1h3	nuclear receptor subfamily 1, group H, member 3	ENSMUSG00000002108	0.364583	0.0103227	0.481084
17228563	Tor3a	torsin family 3, member A	ENSMUSG00000060519	0.403885	0.0102453	0.481084
17379606	Mmp9	matrix metallopeptidase 9	ENSMUSG00000017737	0.625747	0.011151	0.481084
17301391	Nuggc	nuclear GTPase, germinal center associated	ENSMUSG00000061356	0.50805	0.0105329	0.481084
17297059	Abhd6	abhydrolase domain containing 6	ENSMUSG00000025277	0.52758	0.0106712	0.481084
17419222	Snrnp40	small nuclear ribonucleoprotein 40 (U5)	ENSMUSG00000074088	-0.323576	0.0106449	0.481084
17414836	Tlr4	toll-like receptor 4	ENSMUSG00000039005	0.357073	0.0103885	0.481084
17302054	Snora31	small nucleolar RNA, H/ACA box 31	ENSMUSG00000065147	-0.45942	0.0100673	0.481084
17212719	Sdpr	serum deprivation response	ENSMUSG00000045954	0.463869	0.0108402	0.481084
17436457	Tacc3	transforming, acidic coiled-coil containing protein 3	ENSMUSG00000037313	-0.587706	0.0108576	0.481084
17352439	Arhgap12	Rho GTPase activating protein 12	ENSMUSG00000041225	0.35416	0.0109884	0.481084
17345977	Sgol1	shugoshin-like 1 (S. pombe)	ENSMUSG00000023940	-0.661889	0.0102181	0.481084
17334262	Pgp	phosphoglycolate phosphatase	ENSMUSG00000043445	-0.534339	0.0112747	0.481084
17392437	Rbbp9	retinoblastoma binding protein 9	ENSMUSG00000027428	0.3961	0.0104499	0.481084
17295670	Ocln	occludin	ENSMUSG00000021638	0.515928	0.0105632	0.481084
17363488	1110059E24Rik	RIKEN cDNA 1110059E24 gene	ENSMUSG00000035171	0.394264	0.0107892	0.481084
17520146	Trim43c	tripartite motif-containing 43C	ENSMUSG00000067399	0.597512	0.0110403	0.481084
17484615	Odf3	outer dense fiber of sperm tails 3	ENSMUSG00000025482	0.585086	0.010623	0.481084
17405764	Ift80	intraflagellar transport 80	ENSMUSG00000027778	-0.360635	0.0108413	0.481084
17224395	Mir375	microRNA 375	ENSMUSG00000065616	0.590982	0.0100943	0.481084
17422980	Rps20	ribosomal protein S20	ENSMUSG00000028234	0.509362	0.0103904	0.481084
17398121	Rsrc1	arginine/serine-rich coiled-coil 1	ENSMUSG00000034544	0.362817	0.0108347	0.481084
17289632	2610204G07Rik	RIKEN cDNA 2610204G07 gene	NA	-0.587409	0.0112683	0.481084
17287426	Hrh2	histamine receptor H2	ENSMUSG00000034987	0.508	0.0104772	0.481084
17526683	Rbm7	RNA binding motif protein 7	ENSMUSG00000042396	0.325736	0.0106836	0.481084
17531130	Apeh	acylpeptide hydrolase	ENSMUSG00000032590	-0.510649	0.0111229	0.481084
17509217	Stox2	storkhead box 2	ENSMUSG00000038143	0.456626	0.0109476	0.481084
17491368	Csrp3	cysteine and glycine-rich protein 3	ENSMUSG00000030470	-0.55593	0.0110968	0.481084
17217666	Tmem9	transmembrane protein 9	ENSMUSG00000026411	-0.493142	0.0107887	0.481084
17529617	Trim43b	tripartite motif-containing 43B	ENSMUSG00000079162	-0.629316	0.0104504	0.481084
17214409	Fam134a	family with sequence similarity 134, member A	ENSMUSG00000049339	-0.401225	0.0109345	0.481084
17462905	Lpcat3	lysophosphatidylcholine acyltransferase 3	ENSMUSG00000004270	-0.41336	0.0106427	0.481084
17539818	Mir500	microRNA 500	ENSMUSG00000070108	0.50845	0.0100166	0.481084
17320189	Alg12	asparagine-linked glycosylation 12 (alpha-1,6-mannosyltransferase)	ENSMUSG00000035845	0.385429	0.0110471	0.481084
17431332	Man1c1	mannosidase, alpha, class 1C, member 1	ENSMUSG00000037306	0.562312	0.0110362	0.481084
17540501	Syn1	synapsin I	ENSMUSG00000037217	0.493338	0.0106061	0.481084
17338595	4932415M13Rik	RIKEN cDNA 4932415M13 gene	ENSMUSG00000062036	0.63653	0.0102228	0.481084
17376446	Cdc25b	cell division cycle 25B	ENSMUSG00000027330	-0.52422	0.010133	0.481084
17468102	Wbp1	WW domain binding protein 1	ENSMUSG00000030035	-0.398474	0.0102964	0.481084
17427073	Ifna14	interferon alpha 14	ENSMUSG00000095896	0.477783	0.0109735	0.481084
17319847	Ttll1	tubulin tyrosine ligase-like 1	ENSMUSG00000022442	0.396519	0.0112464	0.481084
17267115	Usp32	ubiquitin specific peptidase 32	ENSMUSG00000000804	-0.385044	0.0103587	0.481084
17481863	Mical2	microtubule associated monooxygenase, calponin and LIM domain containing 2	ENSMUSG00000038244	0.536031	0.0101797	0.481084
17313560	Fam109b	family with sequence similarity 109, member B	ENSMUSG00000049687	-0.530388	0.0112186	0.481084
17267057	Mrm1	mitochondrial rRNA methyltransferase 1	ENSMUSG00000018405	-0.515128	0.0102502	0.481084
17510823	Gab1	growth factor receptor bound protein 2-associated protein 1	ENSMUSG00000031714	-0.503245	0.0110238	0.481084
17283879	Setd3	SET domain containing 3	ENSMUSG00000056770	-0.325203	0.0111312	0.481084
17401169	Bcas2	breast carcinoma amplified sequence 2	ENSMUSG00000005687	-0.416489	0.0113277	0.48174
17212049	Gm16150	predicted gene 16150	NA	-0.524508	0.0113382	0.48174
17481362	Olfr692	olfactory receptor 692	ENSMUSG00000073906	-0.542673	0.0113907	0.481926
17463530	Clec9a	C-type lectin domain family 9, member a	ENSMUSG00000046080	0.550122	0.0113874	0.481926
17250755	Mmgt2	membrane magnesium transporter 2	ENSMUSG00000048497	0.380591	0.0114321	0.482658
17493995	Il18bp	interleukin 18 binding protein	ENSMUSG00000070427	0.425454	0.0116482	0.482851
17366746	Mir669k	microRNA 669k	ENSMUSG00000094297	1.01944	0.011693	0.482851
17488850	Catsperg2	catsper channel auxiliary subunit gamma 2	ENSMUSG00000049123	0.470452	0.0114854	0.482851
17481550	Olfml1	olfactomedin-like 1	ENSMUSG00000051041	-0.452247	0.0116439	0.482851
17420761	Iffo2	intermediate filament family orphan 2	ENSMUSG00000041025	-0.403387	0.0117986	0.482851
17526175	Abcg4	ATP-binding cassette, sub-family G (WHITE), member 4	ENSMUSG00000032131	-0.614371	0.0115783	0.482851
17259585	Narf	nuclear prelamin A recognition factor	ENSMUSG00000000056	-0.440583	0.011753	0.482851
17485937	Ube2s	ubiquitin-conjugating enzyme E2S	ENSMUSG00000060860	-0.524077	0.0117793	0.482851
17247438	Cnrip1	cannabinoid receptor interacting protein 1	ENSMUSG00000044629	0.502862	0.0115986	0.482851
17509506	Clcn3	chloride channel, voltage-sensitive 3	ENSMUSG00000004319	-0.478769	0.0117522	0.482851
17216070	Atg4b	autophagy related 4B, cysteine peptidase	ENSMUSG00000026280	-0.320109	0.0116596	0.482851
17289020	Tmem167	transmembrane protein 167	ENSMUSG00000012422	0.401615	0.0117175	0.482851
17441810	Gm15800	predicted gene 15800	ENSMUSG00000042744	-0.43971	0.0115312	0.482851
17325308	Wdr5b	WD repeat domain 5B	ENSMUSG00000034379	-0.362254	0.0117773	0.482851
17257599	Milr1	mast cell immunoglobulin like receptor 1	ENSMUSG00000040528	0.42906	0.0116125	0.482851
17328425	Ube2v2	ubiquitin-conjugating enzyme E2 variant 2	ENSMUSG00000022674	-0.426445	0.01191	0.483454
17366170	Csf2ra	colony stimulating factor 2 receptor, alpha, low-affinity (granulocyte-macrophage)	ENSMUSG00000059326	0.54587	0.0118873	0.483454
17324835	Tfrc	transferrin receptor	ENSMUSG00000022797	-0.556679	0.0118851	0.483454
17410204	Alpk1	alpha-kinase 1	ENSMUSG00000028028	0.401991	0.0118911	0.483454
17285521	Tcrg-V4	T cell receptor gamma, variable 4	NA	0.924661	0.0119411	0.483736
17343143	Glo1	glyoxalase 1	ENSMUSG00000024026	-0.406079	0.0119861	0.484577
17226752	Dyrk3	dual-specificity tyrosine-(Y)-phosphorylation regulated kinase 3	ENSMUSG00000016526	-0.611468	0.0120271	0.485256
17286732	Tmem14c	transmembrane protein 14C	ENSMUSG00000021361	-0.519471	0.0120558	0.485432
17350684	Gm4221	predicted gene 4221	NA	-0.571153	0.0121246	0.485494
17485589	Pirb	paired Ig-like receptor B	ENSMUSG00000058818	0.475349	0.0121126	0.485494
17494445	Olfr667	olfactory receptor 667	ENSMUSG00000056782	-0.630748	0.0121543	0.485494
17323082	Ntan1	N-terminal Asn amidase	ENSMUSG00000022681	0.343594	0.0121509	0.485494
17469541	Il5ra	interleukin 5 receptor, alpha	ENSMUSG00000005364	0.519635	0.0124029	0.4915
17296161	Gm15290	predicted gene 15290	NA	-0.712663	0.0123633	0.4915
17308570	Rb1	retinoblastoma 1	ENSMUSG00000022105	-0.339562	0.0123897	0.4915
17268066	Gm11545	predicted gene 11545	NA	0.562856	0.0124004	0.4915
17420963	Spata21	spermatogenesis associated 21	ENSMUSG00000045004	0.419346	0.0124892	0.492964
17424945	Slc25a51	solute carrier family 25, member 51	ENSMUSG00000045973	-0.496639	0.0124803	0.492964
17398218	Il12a	interleukin 12a	ENSMUSG00000027776	0.466156	0.0125598	0.49359
17359488	Ubtd1	ubiquitin domain containing 1	ENSMUSG00000025171	0.412924	0.0126037	0.49359
17462756	Clec4b1	C-type lectin domain family 4, member b1	ENSMUSG00000030147	0.564148	0.0125392	0.49359
17330875	Bbx	bobby sox homolog (Drosophila)	ENSMUSG00000022641	0.355726	0.0125956	0.49359
17544517	Gla	galactosidase, alpha	ENSMUSG00000031266	0.463896	0.0127146	0.494142
17332251	1810053B23Rik	RIKEN cDNA 1810053B23 gene	ENSMUSG00000100277	-0.557337	0.012646	0.494142
17497351	C230079O03Rik	RIKEN cDNA C230079O03 gene	NA	0.480398	0.0127165	0.494142
17396162	Car2	carbonic anhydrase 2	ENSMUSG00000027562	-0.337136	0.0126871	0.494142
17289544	1700099I09Rik	RIKEN cDNA 1700099I09 gene	ENSMUSG00000091906	0.560689	0.0127711	0.4953
17404209	Sirpb1b	signal-regulatory protein beta 1B	ENSMUSG00000095028	0.744354	0.0128074	0.495748
17249593	Irf1	interferon regulatory factor 1	ENSMUSG00000018899	0.414115	0.012885	0.495876
17391406	Gm14005	predicted gene 14005	NA	0.426673	0.0128638	0.495876
17220214	Lefty1	left right determination factor 1	ENSMUSG00000038793	-0.624712	0.0128556	0.495876
17381200	Rpp38	ribonuclease P/MRP 38 subunit	ENSMUSG00000049950	0.392519	0.0129559	0.496693
17237912	A730063M14Rik	RIKEN cDNA A730063M14 gene	NA	0.471666	0.0129326	0.496693
17228234	Npl	N-acetylneuraminate pyruvate lyase	ENSMUSG00000042684	0.385882	0.0129847	0.496843
17324471	Mir28a	microRNA 28a	ENSMUSG00000065494	0.469249	0.0131155	0.497165
17344289	Aif1	allograft inflammatory factor 1	ENSMUSG00000024397	0.374673	0.0131408	0.497165
17485713	Gp6	glycoprotein 6 (platelet)	ENSMUSG00000078810	0.741991	0.0131808	0.497165
17467556	Rpia	ribose 5-phosphate isomerase A	ENSMUSG00000053604	-0.376093	0.0130998	0.497165
17248474	Mir218-2	microRNA 218-2	ENSMUSG00000065583	-0.575699	0.01318	0.497165
17400449	Anp32e	acidic (leucine-rich) nuclear phosphoprotein 32 family, member E	ENSMUSG00000015749	-0.474311	0.0130448	0.497165
17332766	Zdhhc14	zinc finger, DHHC domain containing 14	ENSMUSG00000034265	-0.395824	0.0131918	0.497165
17259271	Gm11769	predicted gene 11769	NA	0.517108	0.0131623	0.497165
17549000	B230369F24Rik	RIKEN cDNA B230369F24 gene	NA	-0.449019	0.013282	0.499621
17503094	Podnl1	podocan-like 1	ENSMUSG00000012889	0.451134	0.0134429	0.500098
17272619	Socs3	suppressor of cytokine signaling 3	ENSMUSG00000053113	0.446471	0.0134359	0.500098
17293265	Spata31d1d	spermatogenesis associated 31 subfamily D, member 1D	ENSMUSG00000043986	0.456106	0.0134545	0.500098
17229233	Dcaf6	DDB1 and CUL4 associated factor 6	ENSMUSG00000026571	-0.412848	0.013401	0.500098
17433582	Trp73	transformation related protein 73	ENSMUSG00000029026	-0.390288	0.0134696	0.500098
17334983	Kifc5b	kinesin family member C5B	ENSMUSG00000024301	-0.653268	0.0134637	0.500098
17274893	Sypl	synaptophysin-like protein	ENSMUSG00000020570	0.458328	0.0134695	0.500098
17507882	Gm15056	predicted gene 15056	ENSMUSG00000082976	0.592765	0.0137848	0.50345
17452178	Trafd1	TRAF type zinc finger domain containing 1	ENSMUSG00000042726	0.29677	0.0140877	0.50345
17366800	Mir669g	microRNA 669g	ENSMUSG00000080459	0.595413	0.0138599	0.50345
17366836	Mir669g	microRNA 669g	ENSMUSG00000080459	0.595413	0.0138599	0.50345
17344309	Tnf	tumor necrosis factor	ENSMUSG00000024401	0.438897	0.0142931	0.50345
17329163	Camk2n2	calcium/calmodulin-dependent protein kinase II inhibitor 2	ENSMUSG00000051146	0.469258	0.0141148	0.50345
17302362	Bora	bora, aurora kinase A activator	ENSMUSG00000022070	-0.35474	0.0140623	0.50345
17438987	Cxcl1	chemokine (C-X-C motif) ligand 1	ENSMUSG00000029380	0.410687	0.0139466	0.50345
17242687	Prss57	protease, serine 57	ENSMUSG00000020323	0.465725	0.0141862	0.50345
17306937	Cma1	chymase 1, mast cell	ENSMUSG00000022225	0.501243	0.0137554	0.50345
17462407	Bcl2l13	BCL2-like 13 (apoptosis facilitator)	ENSMUSG00000009112	-0.346998	0.0142168	0.50345
17366185	LOC100041708	nuclear body protein SP140-like	NA	0.599613	0.0140244	0.50345
17238141	Tac2	tachykinin 2	ENSMUSG00000025400	-0.645836	0.0142791	0.50345
17537190	Sh3bgrl	SH3-binding domain glutamic acid-rich protein like	ENSMUSG00000031246	0.288882	0.013692	0.50345
17425525	Frrs1l	ferric-chelate reductase 1 like	ENSMUSG00000045589	0.496654	0.0136644	0.50345
17333169	1700010I14Rik	RIKEN cDNA 1700010I14 gene	ENSMUSG00000023873	0.392869	0.014138	0.50345
17490024	Vmn2r58	vomeronasal 2, receptor 58	ENSMUSG00000090383	-0.431704	0.0143146	0.50345
17268279	Ube2z	ubiquitin-conjugating enzyme E2Z	ENSMUSG00000014349	-0.418075	0.0141259	0.50345
17240901	Tbc1d32	TBC1 domain family, member 32	ENSMUSG00000038122	0.393236	0.014054	0.50345
17451607	1500011B03Rik	RIKEN cDNA 1500011B03 gene	ENSMUSG00000072694	0.401224	0.0140162	0.50345
17407716	Tnfaip8l2	tumor necrosis factor, alpha-induced protein 8-like 2	ENSMUSG00000013707	0.429816	0.0138792	0.50345
17401463	1810022K09Rik	RIKEN cDNA 1810022K09 gene	ENSMUSG00000078784	0.302573	0.0141188	0.50345
17515238	AB124611	cDNA sequence AB124611	ENSMUSG00000057191	0.360045	0.0135923	0.50345
17226327	Marco	macrophage receptor with collagenous structure	ENSMUSG00000026390	-0.535761	0.0136633	0.50345
17446580	Shh	sonic hedgehog	ENSMUSG00000002633	0.431855	0.0138886	0.50345
17290770	Mrpl32	mitochondrial ribosomal protein L32	ENSMUSG00000015672	0.466008	0.0142635	0.50345
17266315	Gm11190	predicted gene 11190	ENSMUSG00000055045	-0.573273	0.0142458	0.50345
17511808	Amfr	autocrine motility factor receptor	ENSMUSG00000031751	-0.35869	0.0138071	0.50345
17368569	Col5a1	collagen, type V, alpha 1	ENSMUSG00000026837	-0.42439	0.0140089	0.50345
17489399	Fxyd5	FXYD domain-containing ion transport regulator 5	ENSMUSG00000009687	0.42633	0.0142153	0.50345
17427051	Hacd4	3-hydroxyacyl-CoA dehydratase 4	ENSMUSG00000028497	0.446952	0.0143688	0.503885
17476959	2610021A01Rik	RIKEN cDNA 2610021A01 gene	NA	0.293941	0.0143773	0.503885
17533946	Gm2825	predicted gene 2825	ENSMUSG00000094727	-0.840373	0.0144128	0.504245
17217048	Rab7b	RAB7B, member RAS oncogene family	ENSMUSG00000052688	0.419333	0.0145011	0.504689
17498750	Cd209g	CD209g antigen	ENSMUSG00000079168	-0.737053	0.0144977	0.504689
17377268	Kiz	kizuna centrosomal protein	ENSMUSG00000074749	0.376527	0.0144902	0.504689
17409090	4933431E20Rik	RIKEN cDNA 4933431E20 gene	ENSMUSG00000086968	-0.577643	0.0145532	0.505623
17334102	Pkmyt1	protein kinase, membrane associated tyrosine/threonine 1	ENSMUSG00000023908	-0.42909	0.0147201	0.506917
17357374	Eef1g	eukaryotic translation elongation factor 1 gamma	ENSMUSG00000071644	-0.29834	0.0147174	0.506917
17519579	Gclc	glutamate-cysteine ligase, catalytic subunit	ENSMUSG00000032350	-0.410872	0.014668	0.506917
17217651	Tnnt2	troponin T2, cardiac	ENSMUSG00000026414	-0.670597	0.01463	0.506917
17230005	LOC102639543	pyrin domain-containing protein 3-like	NA	0.808544	0.0147346	0.506917
17244070	Nr1h4	nuclear receptor subfamily 1, group H, member 4	ENSMUSG00000047638	0.723495	0.0147424	0.506917
17423340	Tmem67	transmembrane protein 67	ENSMUSG00000049488	0.367125	0.014802	0.508093
17539210	Sh3kbp1	SH3-domain kinase binding protein 1	ENSMUSG00000040990	0.341344	0.0148389	0.508203
17473832	Trim28	tripartite motif-containing 28	ENSMUSG00000005566	-0.323942	0.0148906	0.508203
17256473	Atp6v0a1	ATPase, H+ transporting, lysosomal V0 subunit A1	ENSMUSG00000019302	-0.340767	0.0148867	0.508203
17548995	LOC105244007	uncharacterized LOC105244007	NA	-0.491016	0.0149068	0.508203
17500195	Star	steroidogenic acute regulatory protein	ENSMUSG00000031574	0.342542	0.0151842	0.509841
17368685	Ralgds	ral guanine nucleotide dissociation stimulator	ENSMUSG00000026821	0.338913	0.0150667	0.509841
17245231	Lyz1	lysozyme 1	ENSMUSG00000069515	0.80622	0.015024	0.509841
17274369	Gm5784	predicted gene 5784	NA	0.400029	0.0151529	0.509841
17366055	Rab11fip2	RAB11 family interacting protein 2 (class I)	ENSMUSG00000040022	0.450655	0.0151822	0.509841
17478277	Zdhhc13	zinc finger, DHHC domain containing 13	ENSMUSG00000030471	0.325186	0.0150834	0.509841
17462113	March8	membrane-associated ring finger (C3HC4) 8	ENSMUSG00000025702	-0.512257	0.0150276	0.509841
17530909	Cyb561d2	cytochrome b-561 domain containing 2	ENSMUSG00000037190	0.439127	0.015153	0.509841
17422959	Tmem68	transmembrane protein 68	ENSMUSG00000028232	0.39525	0.0150501	0.509841
17493116	Olfr310	olfactory receptor 310	ENSMUSG00000057540	0.550489	0.0152991	0.512278
17248282	Hbq1a	hemoglobin, theta 1A	ENSMUSG00000020295	-0.479297	0.0153079	0.512278
17410455	Gstcd	glutathione S-transferase, C-terminal domain containing	ENSMUSG00000028018	0.413629	0.015356	0.51303
17296355	Itga2	integrin alpha 2	ENSMUSG00000015533	0.512372	0.0153876	0.513228
17520687	Cep70	centrosomal protein 70	ENSMUSG00000056267	-0.350497	0.0154333	0.513717
17219397	Cd48	CD48 antigen	ENSMUSG00000015355	0.366066	0.0154536	0.513717
17465044	Tspan12	tetraspanin 12	ENSMUSG00000029669	0.430405	0.0155581	0.516333
17502583	Mcm5	minichromosome maintenance complex component 5	ENSMUSG00000005410	-0.600407	0.0156833	0.519625
17471062	Tapbpl	TAP binding protein-like	ENSMUSG00000038213	0.612018	0.0157977	0.521135
17363025	Stx3	syntaxin 3	ENSMUSG00000041488	0.41234	0.015755	0.521135
17254166	Slfn2	schlafen 2	ENSMUSG00000072620	0.349987	0.015807	0.521135
17522235	Cdc25a	cell division cycle 25A	ENSMUSG00000032477	-0.384933	0.0158934	0.521298
17277134	Acot2	acyl-CoA thioesterase 2	ENSMUSG00000021226	0.480285	0.0158498	0.521298
17228353	Mr1	major histocompatibility complex, class I-related	ENSMUSG00000026471	0.352447	0.0158677	0.521298
17436755	Msantd1	Myb/SANT-like DNA-binding domain containing 1	ENSMUSG00000051246	0.501365	0.0159161	0.521298
17330029	1700119H24Rik	RIKEN cDNA 1700119H24 gene	ENSMUSG00000100593	-0.453038	0.0159609	0.52191
17482560	Eef2k	eukaryotic elongation factor-2 kinase	ENSMUSG00000035064	-0.398524	0.0160663	0.523647
17469249	AY512915	cDNA sequence AY512915	ENSMUSG00000068180	0.537879	0.0160414	0.523647
17278345	Glrx5	glutaredoxin 5	ENSMUSG00000021102	-0.538523	0.0161419	0.525253
17266960	Ccl6	chemokine (C-C motif) ligand 6	ENSMUSG00000018927	0.532266	0.0161697	0.525306
17302475	Irg1	immunoresponsive gene 1	ENSMUSG00000022126	0.609935	0.0164283	0.526095
17404329	Gyg	glycogenin	ENSMUSG00000019528	0.295244	0.0168429	0.526095
17281721	Pygl	liver glycogen phosphorylase	ENSMUSG00000021069	0.427552	0.0168396	0.526095
17376728	Plcb4	phospholipase C, beta 4	ENSMUSG00000039943	0.376783	0.0170841	0.526095
17225785	Dtymk	deoxythymidylate kinase	ENSMUSG00000026281	-0.334914	0.016701	0.526095
17404337	Cpa3	carboxypeptidase A3, mast cell	ENSMUSG00000001865	0.770598	0.0169031	0.526095
17346317	Lonp1	lon peptidase 1, mitochondrial	ENSMUSG00000041168	-0.349332	0.0169639	0.526095
17512023	Prss54	protease, serine 54	ENSMUSG00000048400	0.388258	0.0171308	0.526095
17350856	Slc27a6	solute carrier family 27 (fatty acid transporter), member 6	ENSMUSG00000024600	-0.437552	0.0163236	0.526095
17536312	Apoo	apolipoprotein O	ENSMUSG00000079508	-0.415421	0.0162564	0.526095
17548777	Eif1	eukaryotic translation initiation factor 1	ENSMUSG00000035530	-0.512464	0.0172382	0.526095
17257937	Kcnj2	potassium inwardly-rectifying channel, subfamily J, member 2	ENSMUSG00000041695	0.468712	0.0164385	0.526095
17441122	Srsf9	serine/arginine-rich splicing factor 9	ENSMUSG00000029538	-0.273472	0.0164012	0.526095
17255260	Col1a1	collagen, type I, alpha 1	ENSMUSG00000001506	-0.497659	0.0164429	0.526095
17413054	LOC100861978	c-C motif chemokine 27-like	ENSMUSG00000095247	0.419399	0.0170901	0.526095
17413151	LOC100861978	c-C motif chemokine 27-like	ENSMUSG00000095247	0.419399	0.0170901	0.526095
17434221	LOC100861978	c-C motif chemokine 27-like	ENSMUSG00000095247	0.419399	0.0170901	0.526095
17291343	Gmnn	geminin	ENSMUSG00000006715	-0.593192	0.0166897	0.526095
17221497	Tceb1	transcription elongation factor B (SIII), polypeptide 1	ENSMUSG00000079658	0.381217	0.0165578	0.526095
17282789	Ngb	neuroglobin	ENSMUSG00000021032	0.386149	0.0168392	0.526095
17249801	Gm2a	GM2 ganglioside activator protein	ENSMUSG00000000594	0.329116	0.0168435	0.526095
17487737	Gm26550	predicted gene, 26550	NA	-0.467716	0.0171695	0.526095
17367876	Tmem203	transmembrane protein 203	ENSMUSG00000078201	-0.401548	0.0169386	0.526095
17413747	Tdrd7	tudor domain containing 7	ENSMUSG00000035517	0.332344	0.0164861	0.526095
17269839	Coa3	cytochrome C oxidase assembly factor 3	ENSMUSG00000017188	-0.318678	0.0172719	0.526095
17453832	Trim56	tripartite motif-containing 56	ENSMUSG00000043279	-0.345694	0.0163069	0.526095
17443231	Baz1b	bromodomain adjacent to zinc finger domain, 1B	ENSMUSG00000002748	-0.269918	0.0168987	0.526095
17442177	Orai1	ORAI calcium release-activated calcium modulator 1	ENSMUSG00000049686	0.322288	0.0170491	0.526095
17235087	Abca7	ATP-binding cassette, sub-family A (ABC1), member 7	ENSMUSG00000035722	-0.344211	0.0170304	0.526095
17419799	Rhd	Rh blood group, D antigen	ENSMUSG00000028825	-0.606055	0.0164009	0.526095
17266185	Nsrp1	nuclear speckle regulatory protein 1	ENSMUSG00000037958	0.343175	0.0166604	0.526095
17329167	Clcn2	chloride channel, voltage-sensitive 2	ENSMUSG00000022843	-0.481879	0.0172061	0.526095
17350408	Commd10	COMM domain containing 10	ENSMUSG00000042705	0.390133	0.0171629	0.526095
17280606	5430401H09Rik	RIKEN cDNA 5430401H09 gene	NA	-0.597244	0.0166583	0.526095
17270724	Taco1os	translational activator of mitochondrially encoded cytochrome c oxidase I, opposite strand	NA	0.565913	0.016542	0.526095
17291119	4930557F10Rik	RIKEN cDNA 4930557F10 gene	ENSMUSG00000085488	-0.464076	0.0165253	0.526095
17250028	Sh3bp5l	SH3 binding domain protein 5 like	ENSMUSG00000013646	-0.385577	0.0172018	0.526095
17415538	Gm12707	predicted gene 12707	NA	-0.54263	0.0169558	0.526095
17505197	Cirh1a	cirrhosis, autosomal recessive 1A (human)	ENSMUSG00000041438	0.283283	0.0172717	0.526095
17501672	Zfp930	zinc finger protein 930	ENSMUSG00000059897	0.352403	0.0168346	0.526095
17528319	Snx22	sorting nexin 22	ENSMUSG00000039452	-0.575524	0.0170697	0.526095
17362953	Ms4a7	membrane-spanning 4-domains, subfamily A, member 7	ENSMUSG00000024672	0.538919	0.0181637	0.527059
17450434	Gbp8	guanylate-binding protein 8	ENSMUSG00000034438	0.426555	0.0182546	0.527059
17272785	Lgals3bp	lectin, galactoside-binding, soluble, 3 binding protein	ENSMUSG00000033880	0.320363	0.0176723	0.527059
17299329	Lgals3	lectin, galactose binding, soluble 3	ENSMUSG00000050335	0.459991	0.0174598	0.527059
17400375	Ctss	cathepsin S	ENSMUSG00000038642	0.314819	0.0179291	0.527059
17444876	Pomp	proteasome maturation protein	ENSMUSG00000029649	0.339413	0.0188748	0.527059
17287361	Gadd45g	growth arrest and DNA-damage-inducible 45 gamma	ENSMUSG00000021453	0.433617	0.0187439	0.527059
17515566	Thyn1	thymocyte nuclear protein 1	ENSMUSG00000035443	0.371939	0.0185134	0.527059
17494894	St5	suppression of tumorigenicity 5	ENSMUSG00000031024	-0.406274	0.0175283	0.527059
17529764	Pls1	plastin 1 (I-isoform)	ENSMUSG00000049493	0.584993	0.0182755	0.527059
17471127	Cd9	CD9 antigen	ENSMUSG00000030342	0.424585	0.0175352	0.527059
17487855	Pou2f2	POU domain, class 2, transcription factor 2	ENSMUSG00000008496	0.375686	0.018286	0.527059
17418158	Hpcal4	hippocalcin-like 4	ENSMUSG00000046093	0.558757	0.0183185	0.527059
17271710	Cd300lb	CD300 antigen like family member B	ENSMUSG00000063193	0.430752	0.0178205	0.527059
17421821	Ctnnbip1	catenin beta interacting protein 1	ENSMUSG00000028988	-0.401274	0.0176918	0.527059
17353765	Hars	histidyl-tRNA synthetase	ENSMUSG00000001380	-0.404148	0.0184382	0.527059
17446836	Mpv17	MpV17 mitochondrial inner membrane protein	ENSMUSG00000107283	0.363978	0.0173752	0.527059
17509069	Cyp4v3	cytochrome P450, family 4, subfamily v, polypeptide 3	ENSMUSG00000079057	0.383589	0.0187083	0.527059
17393684	Rbl1	retinoblastoma-like 1 (p107)	ENSMUSG00000027641	-0.325464	0.0180777	0.527059
17463761	Fam234b	family with sequence similarity 234, member B	ENSMUSG00000030207	-0.312389	0.0186087	0.527059
17340943	Mrpl18	mitochondrial ribosomal protein L18	ENSMUSG00000057388	-0.38896	0.0188635	0.527059
17361833	Dpf2	D4, zinc and double PHD fingers family 2	ENSMUSG00000024826	-0.299471	0.0188561	0.527059
17213593	Snora41	small nucleolar RNA, H/ACA box 41	ENSMUSG00000064602	0.520919	0.0185411	0.527059
17219536	Kcnj10	potassium inwardly-rectifying channel, subfamily J, member 10	ENSMUSG00000044708	0.429188	0.0179565	0.527059
17364932	Got1	glutamic-oxaloacetic transaminase 1, soluble	ENSMUSG00000025190	0.377165	0.0187503	0.527059
17541158	Tmem255a	transmembrane protein 255A	ENSMUSG00000036502	0.614581	0.0181637	0.527059
17513306	4930563M20Rik	RIKEN cDNA 4930563M20 gene	NA	0.423622	0.0181011	0.527059
17457671	Tcrb-J	T cell receptor beta, joining region	NA	0.439299	0.0178464	0.527059
17548472	Fam220a	family with sequence similarity 220, member A	ENSMUSG00000083012	0.31345	0.0187143	0.527059
17436761	Rgs12	regulator of G-protein signaling 12	ENSMUSG00000029101	-0.557399	0.0181797	0.527059
17451769	Prkab1	protein kinase, AMP-activated, beta 1 non-catalytic subunit	ENSMUSG00000029513	-0.386629	0.0183806	0.527059
17481776	Ampd3	adenosine monophosphate deaminase 3	ENSMUSG00000005686	-0.442942	0.0188087	0.527059
17299250	Gm15217	predicted gene 15217	ENSMUSG00000079261	-0.495394	0.0174945	0.527059
17459014	Abcg2	ATP-binding cassette, sub-family G (WHITE), member 2	ENSMUSG00000029802	-0.517376	0.0185673	0.527059
17280247	6030426L16Rik	RIKEN cDNA 6030426L16 gene	NA	-0.502004	0.0187586	0.527059
17228576	Fam20b	family with sequence similarity 20, member B	ENSMUSG00000033557	-0.294734	0.018778	0.527059
17403004	H2afz	H2A histone family, member Z	ENSMUSG00000037894	-0.654435	0.0187413	0.527059
17329692	Lsg1	large 60S subunit nuclear export GTPase 1	ENSMUSG00000022538	0.304199	0.0174169	0.527059
17250149	Btnl10	butyrophilin-like 10	ENSMUSG00000020490	-0.697498	0.0177171	0.527059
17346932	5031415H12Rik	RIKEN cDNA 5031415H12 gene	NA	0.461959	0.0188837	0.527059
17493552	B3gnt6	UDP-GlcNAc:betaGal beta-1,3-N-acetylglucosaminyltransferase 6 (core 3 synthase)	ENSMUSG00000074004	0.461732	0.0183489	0.527059
17399008	Mir3093	microRNA 3093	ENSMUSG00000092988	0.42289	0.0177239	0.527059
17496615	Tbc1d10b	TBC1 domain family, member 10b	ENSMUSG00000042492	-0.32443	0.0185838	0.527059
17469365	Frmd4b	FERM domain containing 4B	ENSMUSG00000030064	0.352472	0.0186182	0.527059
17479487	Zfp710	zinc finger protein 710	ENSMUSG00000048897	0.38248	0.0178476	0.527059
17437876	Uchl1	ubiquitin carboxy-terminal hydrolase L1	ENSMUSG00000029223	0.479241	0.0186554	0.527059
17255653	Cbx1	chromobox 1	ENSMUSG00000018666	-0.335387	0.0175943	0.527059
17358500	Gm9895	predicted gene 9895	NA	-0.431585	0.0177158	0.527059
17398477	Rbm46os	RNA binding motif protein 46, opposite strand	ENSMUSG00000086273	0.513504	0.0179501	0.527059
17363598	Fxn	frataxin	ENSMUSG00000059363	-0.46756	0.0182166	0.527059
17434027	Plekhn1	pleckstrin homology domain containing, family N member 1	ENSMUSG00000078485	0.434725	0.0182216	0.527059
17375127	Stard9	START domain containing 9	ENSMUSG00000033705	-0.371968	0.0176974	0.527059
17372052	Hoxd11	homeobox D11	ENSMUSG00000042499	-0.543701	0.0186363	0.527059
17224661	Epha4	Eph receptor A4	ENSMUSG00000026235	0.409991	0.0184179	0.527059
17372894	Olfr1158	olfactory receptor 1158	ENSMUSG00000062793	0.695908	0.0181217	0.527059
17383467	Ntng2	netrin G2	ENSMUSG00000035513	0.414115	0.0186696	0.527059
17447698	Clnk	cytokine-dependent hematopoietic cell linker	ENSMUSG00000039315	0.61804	0.0180468	0.527059
17308083	Adamdec1	ADAM-like, decysin 1	ENSMUSG00000022057	0.451432	0.0177526	0.527059
17277970	D130020L05Rik	RIKEN cDNA D130020L05 gene	ENSMUSG00000097121	0.559414	0.0178394	0.527059
17246368	Bloc1s1	biogenesis of lysosomal organelles complex-1, subunit 1	ENSMUSG00000090247	0.436342	0.0187354	0.527059
17310673	Ank	progressive ankylosis	ENSMUSG00000022265	-0.435274	0.0189799	0.527406
17324446	Rtp4	receptor transporter protein 4	ENSMUSG00000033355	0.372325	0.0190016	0.527406
17525353	Tirap	toll-interleukin 1 receptor (TIR) domain-containing adaptor protein	ENSMUSG00000032041	0.42501	0.0189713	0.527406
17326391	4921517D16Rik	RIKEN cDNA 4921517D16 gene	NA	0.521497	0.0189555	0.527406
17346894	Lrrc30	leucine rich repeat containing 30	ENSMUSG00000073375	0.44596	0.0190694	0.527611
17498041	Dusp8	dual specificity phosphatase 8	ENSMUSG00000037887	-0.363687	0.0190371	0.527611
17380060	Dok5	docking protein 5	ENSMUSG00000027560	-0.439735	0.0190881	0.527611
17444961	Alox5ap	arachidonate 5-lipoxygenase activating protein	ENSMUSG00000060063	0.428421	0.0191868	0.527708
17247080	Ogdh	oxoglutarate (alpha-ketoglutarate) dehydrogenase (lipoamide)	ENSMUSG00000020456	-0.270921	0.0192498	0.527708
17267066	Dhrs11	dehydrogenase/reductase (SDR family) member 11	ENSMUSG00000034449	-0.470348	0.0191755	0.527708
17234030	Tmem26	transmembrane protein 26	ENSMUSG00000060044	0.452223	0.0192308	0.527708
17500005	Ank1	ankyrin 1, erythroid	ENSMUSG00000031543	-0.584782	0.0192219	0.527708
17256691	Aoc2	amine oxidase, copper containing 2 (retina-specific)	ENSMUSG00000078651	-0.437752	0.0191478	0.527708
17458315	Lrrc61	leucine rich repeat containing 61	ENSMUSG00000073096	0.448272	0.0193083	0.52795
17499255	Cul4a	cullin 4A	ENSMUSG00000031446	-0.364996	0.0193378	0.52795
17446928	Gm9970	predicted gene 9970	NA	0.435508	0.019331	0.52795
17366760	Mir669j	microRNA 669j	ENSMUSG00000095340	-0.451028	0.01971	0.528165
17411918	Runx1t1	runt-related transcription factor 1; translocated to, 1 (cyclin D-related)	ENSMUSG00000006586	-0.439699	0.0196827	0.528165
17251328	Pik3r6	phosphoinositide-3-kinase, regulatory subunit 6	ENSMUSG00000046207	0.489927	0.0195901	0.528165
17367652	Il1f9	interleukin 1 family, member 9	ENSMUSG00000044103	0.529649	0.0197338	0.528165
17494674	Gm8995	predicted gene 8995	NA	0.395223	0.0195762	0.528165
17501440	Ddx60	DEAD (Asp-Glu-Ala-Asp) box polypeptide 60	ENSMUSG00000037921	0.513748	0.0197679	0.528165
17254670	Ska2	spindle and kinetochore associated complex subunit 2	ENSMUSG00000020492	-0.536988	0.0195435	0.528165
17441799	Rpl6	ribosomal protein L6	ENSMUSG00000029614	-0.781266	0.0197268	0.528165
17237510	4933412E12Rik	RIKEN cDNA 4933412E12 gene	NA	0.451838	0.0194532	0.528165
17397170	Spry1	sprouty homolog 1 (Drosophila)	ENSMUSG00000037211	0.488011	0.0194504	0.528165
17354290	Atg12	autophagy related 12	ENSMUSG00000032905	0.375517	0.0194147	0.528165
17453487	Wbscr28	Williams-Beuren syndrome chromosome region 28 (human)	ENSMUSG00000040576	-0.473679	0.0193768	0.528165
17246284	Suox	sulfite oxidase	ENSMUSG00000049858	-0.427785	0.0195561	0.528165
17497651	Olfr536	olfactory receptor 536	ENSMUSG00000052508	0.528679	0.0197615	0.528165
17389079	LOC433461	uncharacterized LOC433461	NA	0.389964	0.019482	0.528165
17337984	Gtpbp2	GTP binding protein 2	ENSMUSG00000023952	-0.308214	0.0196895	0.528165
17229931	Slamf8	SLAM family member 8	ENSMUSG00000053318	0.552605	0.0199141	0.52845
17241962	Mif	macrophage migration inhibitory factor	ENSMUSG00000033307	0.364265	0.0198219	0.52845
17476773	Cep89	centrosomal protein 89	ENSMUSG00000023072	-0.417985	0.019937	0.52845
17362453	Slc3a2	solute carrier family 3 (activators of dibasic and neutral amino acid transport), member 2	ENSMUSG00000010095	-0.368832	0.0198838	0.52845
17487533	Vmn1r103	vomeronasal 1 receptor 103	ENSMUSG00000096663	0.535106	0.019917	0.52845
17391287	Prom2	prominin 2	ENSMUSG00000027376	-0.663554	0.0199071	0.52845
17310772	Ctnnd2	catenin (cadherin associated protein), delta 2	ENSMUSG00000022240	0.350129	0.0199816	0.52893
17284243	Cdca4	cell division cycle associated 4	ENSMUSG00000047832	-0.339378	0.0200595	0.530293
17346522	Tnfsf14	tumor necrosis factor (ligand) superfamily, member 14	ENSMUSG00000005824	0.389404	0.0201536	0.530304
17480205	Rab30	RAB30, member RAS oncogene family	ENSMUSG00000030643	0.35881	0.0201444	0.530304
17474377	Nova2	neuro-oncological ventral antigen 2	ENSMUSG00000030411	0.388663	0.0201111	0.530304
17329833	Fbxo45	F-box protein 45	ENSMUSG00000035764	-0.319608	0.020166	0.530304
17374594	Pak6	p21 protein (Cdc42/Rac)-activated kinase 6	ENSMUSG00000074923	0.614172	0.0202452	0.53169
17407306	Npr1	natriuretic peptide receptor 1	ENSMUSG00000027931	0.391974	0.0203536	0.532071
17350356	Eif1a	eukaryotic translation initiation factor 1A	ENSMUSG00000057561	0.437961	0.0203395	0.532071
17452719	Abcb9	ATP-binding cassette, sub-family B (MDR/TAP), member 9	ENSMUSG00000029408	-0.403141	0.0203661	0.532071
17427108	Klhl9	kelch-like 9	ENSMUSG00000070923	0.395409	0.0203569	0.532071
17533413	Rpl3	ribosomal protein L3	ENSMUSG00000060036	0.401513	0.020487	0.532645
17503043	Samd1	sterile alpha motif domain containing 1	ENSMUSG00000079003	-0.393184	0.0204325	0.532645
17512088	Slc38a7	solute carrier family 38, member 7	ENSMUSG00000036534	0.409788	0.0204945	0.532645
17447487	D5Ertd579e	DNA segment, Chr 5, ERATO Doi 579, expressed	ENSMUSG00000029190	-0.336334	0.0204837	0.532645
17273620	Dtnb	dystrobrevin, beta	ENSMUSG00000071454	-0.294504	0.0207537	0.534958
17523861	Birc2	baculoviral IAP repeat-containing 2	ENSMUSG00000057367	0.35451	0.0206474	0.534958
17441275	Cit	citron	ENSMUSG00000029516	-0.534154	0.0208036	0.534958
17211790	Hs6st1	heparan sulfate 6-O-sulfotransferase 1	ENSMUSG00000045216	-0.374792	0.0207776	0.534958
17259937	Sec14l2	SEC14-like lipid binding 2	ENSMUSG00000003585	-0.582393	0.0207872	0.534958
17453288	Ncf1	neutrophil cytosolic factor 1	ENSMUSG00000015950	0.382557	0.020699	0.534958
17231784	Cited2	Cbp/p300-interacting transactivator, with Glu/Asp-rich carboxy-terminal domain, 2	ENSMUSG00000039910	0.403658	0.0207986	0.534958
17322541	Dnaja3	DnaJ heat shock protein family (Hsp40) member A3	ENSMUSG00000004069	0.553049	0.0208241	0.534958
17277794	Gpr65	G-protein coupled receptor 65	ENSMUSG00000021886	0.362206	0.0208082	0.534958
17544244	Chm	choroidermia (RAB escort protein 1)	ENSMUSG00000025531	0.346479	0.0209397	0.537237
17344140	D17H6S56E-5	DNA segment, Chr 17, human D6S56E 5	NA	-0.30126	0.0209786	0.537545
17473367	Suv420h2	suppressor of variegation 4-20 homolog 2 (Drosophila)	ENSMUSG00000059851	-0.36299	0.0210221	0.537972
17471635	Klra17	killer cell lectin-like receptor, subfamily A, member 17	ENSMUSG00000014543	0.414562	0.0210971	0.539202
17397990	Mme	membrane metallo endopeptidase	ENSMUSG00000027820	0.392417	0.0211711	0.539714
17211232	Gm9947	predicted gene 9947	NA	-0.595101	0.0211628	0.539714
17263213	Rnf187	ring finger protein 187	ENSMUSG00000020496	-0.333721	0.0211981	0.539715
17240342	Rpf2	ribosome production factor 2 homolog	ENSMUSG00000038510	0.355263	0.0212718	0.540364
17339574	Ehd3	EH-domain containing 3	ENSMUSG00000024065	0.483123	0.0212776	0.540364
17537173	2810403D21Rik	RIKEN cDNA 2810403D21 gene	ENSMUSG00000086629	-0.471525	0.0213494	0.540817
17312835	Nol12	nucleolar protein 12	ENSMUSG00000033099	0.34411	0.0213447	0.540817
17218861	F5	coagulation factor V	ENSMUSG00000026579	0.635586	0.0216072	0.541231
17217373	Fmod	fibromodulin	ENSMUSG00000041559	-0.362304	0.0216697	0.541231
17344303	Lst1	leukocyte specific transcript 1	ENSMUSG00000073412	0.350559	0.0216807	0.541231
17371201	Gca	grancalcin	ENSMUSG00000026893	0.516473	0.0216858	0.541231
17262990	Sparc	secreted acidic cysteine rich glycoprotein	ENSMUSG00000018593	-0.30384	0.0216842	0.541231
17541173	Lamp2	lysosomal-associated membrane protein 2	ENSMUSG00000016534	0.324094	0.0214752	0.541231
17359852	Gm19639	predicted gene, 19639	NA	0.446752	0.0214849	0.541231
17274015	Ttc32	tetratricopeptide repeat domain 32	ENSMUSG00000066637	0.455636	0.0215733	0.541231
17490935	Spaca4	sperm acrosome associated 4	ENSMUSG00000070563	0.401405	0.0217367	0.541231
17229644	Tomm40l	translocase of outer mitochondrial membrane 40 homolog-like (yeast)	ENSMUSG00000005674	-0.342212	0.0216144	0.541231
17466505	Rbpj	recombination signal binding protein for immunoglobulin kappa J region	ENSMUSG00000039191	0.31273	0.021549	0.541231
17423631	Pou3f2	POU domain, class 3, transcription factor 2	ENSMUSG00000095139	0.470307	0.0214973	0.541231
17423209	Plekhf2	pleckstrin homology domain containing, family F (with FYVE domain) member 2	ENSMUSG00000049969	-0.338803	0.0217241	0.541231
17310882	Cpq	carboxypeptidase Q	ENSMUSG00000039007	0.361855	0.0217444	0.541231
17480018	Ctsc	cathepsin C	ENSMUSG00000030560	0.292676	0.0219862	0.54133
17394063	Ada	adenosine deaminase	ENSMUSG00000017697	0.327678	0.0222729	0.54133
17420846	Rcc2	regulator of chromosome condensation 2	ENSMUSG00000040945	-0.306308	0.0218005	0.54133
17514424	Casp1	caspase 1	ENSMUSG00000025888	0.453227	0.022655	0.54133
17548502	Gm19966	predicted gene, 19966	NA	-0.497538	0.0218297	0.54133
17333521	Ermard	ER membrane associated RNA degradation	ENSMUSG00000036552	0.287129	0.022592	0.54133
17515413	Pigyl	phosphatidylinositol glycan anchor biosynthesis, class Y-like	ENSMUSG00000010607	0.384628	0.0221835	0.54133
17292370	Fam120a	family with sequence similarity 120, member A	ENSMUSG00000038014	-0.254959	0.0220353	0.54133
17288294	Zfp759	zinc finger protein 759	ENSMUSG00000057396	0.765578	0.0227027	0.54133
17323929	Ap2m1	adaptor-related protein complex 2, mu 1 subunit	ENSMUSG00000022841	-0.293073	0.0226768	0.54133
17294416	Zfp825	zinc finger protein 825	ENSMUSG00000069208	0.391429	0.0218641	0.54133
17289103	Serinc5	serine incorporator 5	ENSMUSG00000021703	-0.326371	0.0227222	0.54133
17271776	Cd300lf	CD300 antigen like family member F	ENSMUSG00000047798	0.386412	0.0224157	0.54133
17404109	Impa1	inositol (myo)-1(or 4)-monophosphatase 1	ENSMUSG00000027531	0.297499	0.0226091	0.54133
17224476	Abcb6	ATP-binding cassette, sub-family B (MDR/TAP), member 6	ENSMUSG00000026198	-0.612012	0.0225595	0.54133
17473856	Lig1	ligase I, DNA, ATP-dependent	ENSMUSG00000056394	-0.628379	0.0224286	0.54133
17246268	Ikzf4	IKAROS family zinc finger 4	ENSMUSG00000002578	0.541688	0.0224933	0.54133
17340435	Pisd-ps2	phosphatidylserine decarboxylase, pseudogene 2	NA	-0.726037	0.0222508	0.54133
17453087	Stx2	syntaxin 2	ENSMUSG00000029428	-0.398646	0.0225489	0.54133
17256436	Hspb9	heat shock protein, alpha-crystallin-related, B9	ENSMUSG00000017832	0.355536	0.022189	0.54133
17504572	Ces2g	carboxylesterase 2G	ENSMUSG00000031877	-0.618685	0.021828	0.54133
17378272	Raly	hnRNP-associated with lethal yellow	ENSMUSG00000027593	-0.317925	0.0226879	0.54133
17429316	Ermap	erythroblast membrane-associated protein	ENSMUSG00000028644	-0.455577	0.0222094	0.54133
17249538	Gm9945	predicted gene 9945	NA	-0.395078	0.0227027	0.54133
17484014	Acadsb	acyl-Coenzyme A dehydrogenase, short/branched chain	ENSMUSG00000030861	0.349285	0.0225017	0.54133
17327995	Carhsp1	calcium regulated heat stable protein 1	ENSMUSG00000008393	-0.486576	0.0227166	0.54133
17434061	Samd11	sterile alpha motif domain containing 11	ENSMUSG00000096351	-0.568413	0.0221337	0.54133
17527481	Neil1	nei endonuclease VIII-like 1 (E. coli)	ENSMUSG00000032298	0.34979	0.0222995	0.54133
17212546	Gm8290	predicted gene 8290	ENSMUSG00000058546	-0.905278	0.02246	0.54133
17500380	Dusp26	dual specificity phosphatase 26 (putative)	ENSMUSG00000039661	0.547799	0.0224975	0.54133
17230525	Wdr26	WD repeat domain 26	ENSMUSG00000038733	-0.30418	0.0223095	0.54133
17337491	Znrd1as	zinc ribbon domain containing 1, antisense	ENSMUSG00000036214	0.420935	0.022321	0.54133
17293665	Zfp367	zinc finger protein 367	ENSMUSG00000044934	-0.410515	0.0225107	0.54133
17283764	Snhg10	small nucleolar RNA host gene 10	NA	-0.355372	0.0226299	0.54133
17301176	Wdfy2	WD repeat and FYVE domain containing 2	ENSMUSG00000014547	0.364484	0.0220171	0.54133
17411848	Cdh17	cadherin 17	ENSMUSG00000028217	0.541313	0.0223967	0.54133
17226550	Mcm6	minichromosome maintenance complex component 6	ENSMUSG00000026355	-0.54416	0.0228671	0.544133
17357475	Gm10143	predicted gene 10143	NA	-0.465158	0.0228978	0.544217
17438882	Gm9958	predicted gene 9958	ENSMUSG00000054945	-0.422955	0.0233346	0.545125
17222326	Coa5	cytochrome C oxidase assembly factor 5	ENSMUSG00000026112	0.251952	0.023458	0.545125
17413500	Glipr2	GLI pathogenesis-related 2	ENSMUSG00000028480	0.335709	0.0230171	0.545125
17284482	Ighv9-4	immunoglobulin heavy variable 9-4	NA	-0.614605	0.0235485	0.545125
17284037	Mpc1	mitochondrial pyruvate carrier 1	ENSMUSG00000023861	0.472088	0.0232246	0.545125
17336896	Clic1	chloride intracellular channel 1	ENSMUSG00000007041	0.291123	0.0231453	0.545125
17261865	Ccng1	cyclin G1	ENSMUSG00000020326	0.306798	0.0234064	0.545125
17353948	Gnpda1	glucosamine-6-phosphate deaminase 1	ENSMUSG00000052102	0.272495	0.022987	0.545125
17337224	4833427F10Rik	RIKEN cDNA 4833427F10 gene	ENSMUSG00000092171	-0.414827	0.0232895	0.545125
17289497	Ccdc125	coiled-coil domain containing 125	ENSMUSG00000048924	0.337582	0.023617	0.545125
17498078	Gm4559	predicted gene 4559	ENSMUSG00000056885	-0.390863	0.023362	0.545125
17524049	Piwil4	piwi-like RNA-mediated gene silencing 4	ENSMUSG00000036912	0.477367	0.0230215	0.545125
17521448	Hyal3	hyaluronoglucosaminidase 3	ENSMUSG00000036091	-0.449753	0.0234227	0.545125
17254171	Slfn1	schlafen 1	ENSMUSG00000078763	0.384921	0.0235974	0.545125
17469289	Eogt	EGF domain-specific O-linked N-acetylglucosamine (GlcNAc) transferase	ENSMUSG00000035245	0.368673	0.0230769	0.545125
17218682	Cenpl	centromere protein L	ENSMUSG00000026708	-0.506659	0.0232386	0.545125
17469217	Lrig1	leucine-rich repeats and immunoglobulin-like domains 1	ENSMUSG00000030029	-0.445277	0.023361	0.545125
17256579	Cntnap1	contactin associated protein-like 1	ENSMUSG00000017167	-0.490491	0.0234964	0.545125
17220188	Sde2	SDE2 telomere maintenance homolog (S. pombe)	ENSMUSG00000038806	-0.316022	0.0231014	0.545125
17250080	Trim58	tripartite motif-containing 58	ENSMUSG00000037124	-0.465768	0.0233357	0.545125
17286354	Serpinb6b	serine (or cysteine) peptidase inhibitor, clade B, member 6b	ENSMUSG00000042842	0.364903	0.0231814	0.545125
17418187	Pabpc4	poly(A) binding protein, cytoplasmic 4	ENSMUSG00000011257	-0.491599	0.0235594	0.545125
17314699	Prph	peripherin	ENSMUSG00000023484	0.437904	0.023518	0.545125
17408991	Rbm15	RNA binding motif protein 15	ENSMUSG00000048109	-0.335807	0.0234257	0.545125
17267420	Ypel2	yippee-like 2 (Drosophila)	ENSMUSG00000018427	0.354913	0.0235873	0.545125
17354473	C330018D20Rik	RIKEN cDNA C330018D20 gene	ENSMUSG00000024592	-0.441319	0.0236762	0.545651
17493980	Lrrc51	leucine rich repeat containing 51	ENSMUSG00000064307	0.414553	0.0236943	0.545651
17274310	Hpcal1	hippocalcin-like 1	ENSMUSG00000071379	0.348917	0.0237759	0.546071
17511130	Ier2	immediate early response 2	ENSMUSG00000053560	-0.430771	0.0237489	0.546071
17543988	Taf9b	TATA-box binding protein associated factor 9B	ENSMUSG00000047242	0.335115	0.0237944	0.546071
17334266	Bricd5	BRICHOS domain containing 5	ENSMUSG00000045744	-0.44992	0.0238391	0.546469
17370483	Mir181a-2	microRNA 181a-2	ENSMUSG00000065423	0.484625	0.0239	0.546809
17238109	Tmem194	transmembrane protein 194	ENSMUSG00000040195	-0.367366	0.0239359	0.546809
17212252	Il18rap	interleukin 18 receptor accessory protein	ENSMUSG00000026068	0.425834	0.0239099	0.546809
17343762	BC051537	cDNA sequence BC051537	ENSMUSG00000098197	0.396648	0.024	0.547649
17532799	Gm14379	predicted gene 14379	ENSMUSG00000087252	-0.511626	0.0240527	0.548227
17406979	Slc50a1	solute carrier family 50 (sugar transporter), member 1	ENSMUSG00000027953	0.361481	0.0241596	0.54842
17494503	Prkcdbp	protein kinase C, delta binding protein	ENSMUSG00000037060	0.332032	0.0242448	0.54842
17473423	Ssc5d	scavenger receptor cysteine rich family, 5 domains	ENSMUSG00000035279	0.399074	0.024253	0.54842
17473292	Lilra5	leukocyte immunoglobulin-like receptor, subfamily A (with TM domain), member 5	ENSMUSG00000070873	0.434685	0.0242496	0.54842
17337250	Mdc1	mediator of DNA damage checkpoint 1	ENSMUSG00000061607	-0.30498	0.0241823	0.54842
17246154	Myl6b	myosin, light polypeptide 6B	ENSMUSG00000039824	0.639355	0.0241648	0.54842
17215788	Asb1	ankyrin repeat and SOCS box-containing 1	ENSMUSG00000026311	-0.369474	0.024226	0.54842
17355455	2010010A06Rik	RIKEN cDNA 2010010A06 gene	ENSMUSG00000102047	0.44725	0.0243016	0.548558
17356141	Tmem134	transmembrane protein 134	ENSMUSG00000097394	-0.335497	0.024314	0.548558
17473402	Isoc2a	isochorismatase domain containing 2a	ENSMUSG00000086784	0.348039	0.0244403	0.549549
17521264	Vprbp	Vpr (HIV-1) binding protein	ENSMUSG00000040325	-0.297608	0.0244144	0.549549
17290155	Gm7120	predicted gene 7120	ENSMUSG00000074634	-0.455204	0.0244181	0.549549
17327485	1700093J21Rik	RIKEN cDNA 1700093J21 gene	NA	0.52279	0.0245868	0.55037
17239113	Sash1	SAM and SH3 domain containing 1	ENSMUSG00000015305	0.32478	0.0245684	0.55037
17281637	Map4k5	mitogen-activated protein kinase kinase kinase kinase 5	ENSMUSG00000034761	-0.344343	0.0245483	0.55037
17423674	Ufl1	UFM1 specific ligase 1	ENSMUSG00000040359	0.335334	0.024559	0.55037
17463478	BC064078	cDNA sequence BC064078	NA	0.304379	0.0246926	0.550999
17281946	Ppp2r5e	protein phosphatase 2, regulatory subunit B', epsilon	ENSMUSG00000021051	-0.294038	0.0247224	0.550999
17517097	Plet1	placenta expressed transcript 1	ENSMUSG00000032068	0.341539	0.0247526	0.550999
17299268	Cdkn3	cyclin-dependent kinase inhibitor 3	ENSMUSG00000037628	-0.514391	0.0247475	0.550999
17511296	Wdr83	WD repeat domain containing 83	ENSMUSG00000005150	-0.312317	0.0246978	0.550999
17386757	Prkra	protein kinase, interferon inducible double stranded RNA dependent activator	ENSMUSG00000002731	0.491354	0.0248544	0.55265
17360355	Smc3	structural maintenance of chromosomes 3	ENSMUSG00000024974	-0.271032	0.0249428	0.554001
17448543	Gnpda2	glucosamine-6-phosphate deaminase 2	ENSMUSG00000029209	0.451143	0.0249741	0.554082
17376063	Zc3h6	zinc finger CCCH type containing 6	ENSMUSG00000042851	0.332104	0.025033	0.554519
17338280	Med20	mediator complex subunit 20	ENSMUSG00000092558	-0.26102	0.0250492	0.554519
17218261	Ncf2	neutrophil cytosolic factor 2	ENSMUSG00000026480	0.280579	0.0250798	0.554583
17331059	Adgrg7	adhesion G protein-coupled receptor G7	ENSMUSG00000022755	0.532644	0.0260934	0.555249
17492431	Anpep	alanyl (membrane) aminopeptidase	ENSMUSG00000039062	0.464125	0.0259259	0.555249
17337100	H2-Q4	histocompatibility 2, Q region locus 4	ENSMUSG00000035929	0.420028	0.0258846	0.555249
17295987	Rgs7bp	regulator of G-protein signalling 7 binding protein	ENSMUSG00000021719	-0.386975	0.0254436	0.555249
17333739	Fpr3	formyl peptide receptor 3	ENSMUSG00000079700	0.433974	0.0258386	0.555249
17363204	Psat1	phosphoserine aminotransferase 1	ENSMUSG00000024640	0.365987	0.0260764	0.555249
17414729	Orm1	orosomucoid 1	ENSMUSG00000039196	0.483415	0.0256308	0.555249
17337844	Enpp5	ectonucleotide pyrophosphatase/phosphodiesterase 5	ENSMUSG00000023960	0.372541	0.0254241	0.555249
17410332	Ccdc109b	coiled-coil domain containing 109B	ENSMUSG00000027994	0.438764	0.0258061	0.555249
17467389	Igk	immunoglobulin kappa chain complex	NA	0.633282	0.0257542	0.555249
17264906	Polr2a	polymerase (RNA) II (DNA directed) polypeptide A	ENSMUSG00000005198	-0.260137	0.0258559	0.555249
17370807	Fmnl2	formin-like 2	ENSMUSG00000036053	0.379145	0.0258134	0.555249
17399754	Ilf2	interleukin enhancer binding factor 2	ENSMUSG00000001016	-0.336252	0.0252325	0.555249
17340397	Nanp	N-acetylneuraminic acid phosphatase	ENSMUSG00000053916	-0.583686	0.025338	0.555249
17405021	Sclt1	sodium channel and clathrin linker 1	ENSMUSG00000059834	0.344056	0.0257383	0.555249
17536519	Igbp1	immunoglobulin (CD79A) binding protein 1	ENSMUSG00000031221	0.300349	0.0257158	0.555249
17533721	A230072C01Rik	RIKEN cDNA A230072C01 gene	NA	0.468165	0.0251632	0.555249
17490312	Nr1h2	nuclear receptor subfamily 1, group H, member 2	ENSMUSG00000060601	0.261678	0.0260165	0.555249
17528568	Fam81a	family with sequence similarity 81, member A	ENSMUSG00000032224	0.444501	0.0256965	0.555249
17460643	Dnajb8	DnaJ heat shock protein family (Hsp40) member B8	ENSMUSG00000048206	0.508931	0.0254488	0.555249
17521593	Ip6k1	inositol hexaphosphate kinase 1	ENSMUSG00000032594	-0.288363	0.0258347	0.555249
17415570	Hook1	hook microtubule tethering protein 1	ENSMUSG00000028572	0.501838	0.0255567	0.555249
17222549	Rnf149	ring finger protein 149	ENSMUSG00000048234	0.413063	0.0255927	0.555249
17534746	Cxx1c	CAAX box 1C	ENSMUSG00000051851	0.588116	0.0256533	0.555249
17338269	Ccnd3	cyclin D3	ENSMUSG00000034165	-0.424019	0.0261473	0.555249
17460366	Add2	adducin 2 (beta)	ENSMUSG00000030000	-0.62943	0.0252701	0.555249
17303041	Gm3248	predicted gene 3248	ENSMUSG00000091185	0.558692	0.0262198	0.555249
17298910	Lrit1	leucine-rich repeat, immunoglobulin-like and transmembrane domains 1	ENSMUSG00000041044	-0.393052	0.0262117	0.555249
17342392	Stub1	STIP1 homology and U-Box containing protein 1	ENSMUSG00000039615	-0.332768	0.0261617	0.555249
17507247	Prr36	proline rich 36	ENSMUSG00000064125	-0.392227	0.0260618	0.555249
17294002	Zfp748	zinc finger protein 748	ENSMUSG00000095432	0.441238	0.0255958	0.555249
17278410	Gskip	GSK3B interacting protein	ENSMUSG00000044715	0.275349	0.026181	0.555249
17213226	Stradb	STE20-related kinase adaptor beta	ENSMUSG00000026027	-0.451637	0.0257325	0.555249
17216133	Gm6086	predicted gene 6086	ENSMUSG00000073608	-0.477457	0.0257151	0.555249
17423701	Fut9	fucosyltransferase 9	ENSMUSG00000055373	0.453507	0.0261165	0.555249
17543014	Mageb16	melanoma antigen family B, 16	ENSMUSG00000046942	-0.441102	0.0261838	0.555249
17498426	Ppfia1	protein tyrosine phosphatase, receptor type, f polypeptide (PTPRF), interacting protein (liprin), alpha 1	ENSMUSG00000037519	-0.315465	0.0260294	0.555249
17315002	Mettl7a1	methyltransferase like 7A1	ENSMUSG00000054619	-0.391972	0.025678	0.555249
17289864	Ankrd55	ankyrin repeat domain 55	ENSMUSG00000049985	0.483284	0.0260691	0.555249
17532509	Slc6a20a	solute carrier family 6 (neurotransmitter transporter), member 20A	ENSMUSG00000036814	-0.517677	0.0252228	0.555249
17227828	Pla2g4a	phospholipase A2, group IVA (cytosolic, calcium-dependent)	ENSMUSG00000056220	0.33375	0.0264271	0.556158
17253885	Adap2	ArfGAP with dual PH domains 2	ENSMUSG00000020709	0.376996	0.0263202	0.556158
17286271	Agtr1a	angiotensin II receptor, type 1a	ENSMUSG00000049115	-0.453723	0.0264278	0.556158
17233306	Slc35f1	solute carrier family 35, member F1	ENSMUSG00000038602	-0.427095	0.0263883	0.556158
17293002	Neurog1	neurogenin 1	ENSMUSG00000048904	0.448353	0.0263421	0.556158
17250634	Gm12273	predicted gene 12273	ENSMUSG00000084805	-0.405743	0.0264418	0.556158
17367921	Grin1os	glutamate receptor, ionotropic, NMDA1 (zeta 1), opposite strand	NA	0.487388	0.0264572	0.556158
17455542	Gm5	predicted gene 5	NA	-0.487578	0.0265793	0.558138
17394087	Tomm34	translocase of outer mitochondrial membrane 34	ENSMUSG00000018322	0.269454	0.0266383	0.55879
17460293	Cct7	chaperonin containing Tcp1, subunit 7 (eta)	ENSMUSG00000030007	-0.274647	0.0268683	0.558928
17391094	Hdc	histidine decarboxylase	ENSMUSG00000027360	0.494145	0.0267117	0.558928
17391623	Cpxm1	carboxypeptidase X 1 (M14 family)	ENSMUSG00000027408	-0.327547	0.0267544	0.558928
17550414	Nr1h2	nuclear receptor subfamily 1, group H, member 2	ENSMUSG00000060601	0.31565	0.0268653	0.558928
17359825	Tlx1	T cell leukemia, homeobox 1	ENSMUSG00000025215	0.42522	0.0268302	0.558928
17485849	Tmem86b	transmembrane protein 86B	ENSMUSG00000045282	-0.49811	0.0266898	0.558928
17400966	Gdap2	ganglioside-induced differentiation-associated-protein 2	ENSMUSG00000027865	0.308757	0.0268497	0.558928
17312040	1700012I11Rik	RIKEN cDNA 1700012I11 gene	ENSMUSG00000102069	0.389379	0.0267885	0.558928
17468143	Mthfd2	methylenetetrahydrofolate dehydrogenase (NAD+ dependent), methenyltetrahydrofolate cyclohydrolase	ENSMUSG00000005667	-0.334641	0.0269328	0.559687
17268786	Neurod2	neurogenic differentiation 2	ENSMUSG00000038255	0.43452	0.0270541	0.560166
17388733	Cd44	CD44 antigen	ENSMUSG00000005087	0.322694	0.0270353	0.560166
17513061	Rfwd3	ring finger and WD repeat domain 3	ENSMUSG00000033596	-0.372788	0.0270958	0.560166
17418413	Gnl2	guanine nucleotide binding protein-like 2 (nucleolar)	ENSMUSG00000028869	0.270954	0.0270405	0.560166
17499857	Vps36	vacuolar protein sorting 36 (yeast)	ENSMUSG00000031479	0.304278	0.0270908	0.560166
17532288	Ulk4	unc-51-like kinase 4	ENSMUSG00000040936	-0.399149	0.0271615	0.560946
17463909	Mgst1	microsomal glutathione S-transferase 1	ENSMUSG00000008540	0.329423	0.0273264	0.561959
17315312	Soat2	sterol O-acyltransferase 2	ENSMUSG00000023045	0.332712	0.0275195	0.561959
17289372	Enc1	ectodermal-neural cortex 1	ENSMUSG00000041773	0.329553	0.0273982	0.561959
17450838	Rnf212	ring finger protein 212	ENSMUSG00000055385	-0.528753	0.0274672	0.561959
17268427	Sp6	trans-acting transcription factor 6	ENSMUSG00000038560	0.438717	0.0274151	0.561959
17263416	Zfp867	zinc finger protein 867	ENSMUSG00000054519	0.600621	0.0272494	0.561959
17343387	Akap8l	A kinase (PRKA) anchor protein 8-like	ENSMUSG00000002625	-0.354122	0.027445	0.561959
17368646	Olfm1	olfactomedin 1	ENSMUSG00000026833	0.393559	0.027348	0.561959
17311350	Pkhd1l1	polycystic kidney and hepatic disease 1-like 1	ENSMUSG00000038725	-0.570426	0.0273547	0.561959
17425018	Trmo	tRNA methyltransferase O	ENSMUSG00000028331	-0.621078	0.0274982	0.561959
17410529	Cisd2	CDGSH iron sulfur domain 2	ENSMUSG00000028165	-0.264792	0.0273429	0.561959
17316700	Azin1	antizyme inhibitor 1	ENSMUSG00000037458	-0.341921	0.0275743	0.562504
17386396	Slc25a12	solute carrier family 25 (mitochondrial carrier, Aralar), member 12	ENSMUSG00000027010	0.245277	0.0278511	0.56527
17394267	Tnnc2	troponin C2, fast	ENSMUSG00000017300	0.374836	0.0277665	0.56527
17354004	Yipf5	Yip1 domain family, member 5	ENSMUSG00000024487	0.280798	0.0278457	0.56527
17526297	Upk2	uroplakin 2	ENSMUSG00000041523	-0.387288	0.0278311	0.56527
17289860	Gm15323	predicted gene 15323	NA	0.460898	0.0277598	0.56527
17449562	Rassf6	Ras association (RalGDS/AF-6) domain family member 6	ENSMUSG00000029370	0.71576	0.0278829	0.565342
17306968	Mcpt8	mast cell protease 8	ENSMUSG00000022157	0.845944	0.028211	0.568007
17512554	Psmb10	proteasome (prosome, macropain) subunit, beta type 10	ENSMUSG00000031897	0.33984	0.028213	0.568007
17523190	Snora62	small nucleolar RNA, H/ACA box 62	ENSMUSG00000064925	0.356344	0.0284315	0.568007
17436057	Snx17	sorting nexin 17	ENSMUSG00000029146	-0.325607	0.0280752	0.568007
17442307	Lrrc43	leucine rich repeat containing 43	ENSMUSG00000063409	-0.373541	0.0281956	0.568007
17300408	Zfhx2os	zinc finger homeobox 2, opposite strand	ENSMUSG00000093452	-0.408537	0.0284401	0.568007
17315023	Gm5475	predicted gene 5475	ENSMUSG00000087444	0.418595	0.0283512	0.568007
17484752	Ptdss2	phosphatidylserine synthase 2	ENSMUSG00000025495	-0.465215	0.0281645	0.568007
17332166	Donson	downstream neighbor of SON	ENSMUSG00000022960	-0.283514	0.028372	0.568007
17395852	Arfrp1	ADP-ribosylation factor related protein 1	ENSMUSG00000038671	-0.280177	0.0284194	0.568007
17331543	Samsn1	SAM domain, SH3 domain and nuclear localization signals, 1	ENSMUSG00000022876	0.342518	0.0283283	0.568007
17392884	Fam110a	family with sequence similarity 110, member A	ENSMUSG00000027459	0.417168	0.0280477	0.568007
17462987	Pianp	PILR alpha associated neural protein	ENSMUSG00000030329	0.434165	0.0282759	0.568007
17315902	Spef2	sperm flagellar 2	ENSMUSG00000072663	0.417629	0.0283717	0.568007
17360532	Ppnr	per-pentamer repeat gene	NA	0.53908	0.0282671	0.568007
17480078	Picalm	phosphatidylinositol binding clathrin assembly protein	ENSMUSG00000039361	-0.261271	0.0285388	0.569411
17474621	Ckm	creatine kinase, muscle	ENSMUSG00000030399	-0.376321	0.0286733	0.570956
17262915	Ccdc69	coiled-coil domain containing 69	ENSMUSG00000049588	0.291047	0.0286536	0.570956
17508396	Ddhd2	DDHD domain containing 2	ENSMUSG00000061313	-0.282577	0.0289434	0.572161
17285995	1700016G14Rik	RIKEN cDNA 1700016G14 gene	NA	0.387709	0.0289626	0.572161
17444464	Lmtk2	lemur tyrosine kinase 2	ENSMUSG00000038970	-0.285657	0.02892	0.572161
17418945	Fndc5	fibronectin type III domain containing 5	ENSMUSG00000001334	0.308322	0.0288558	0.572161
17391574	F830045P16Rik	RIKEN cDNA F830045P16 gene	ENSMUSG00000043727	0.432163	0.0289012	0.572161
17229681	Ppox	protoporphyrinogen oxidase	ENSMUSG00000062729	-0.350015	0.0289362	0.572161
17311701	Wdyhv1	WDYHV motif containing 1	ENSMUSG00000022359	0.321985	0.0288119	0.572161
17221662	Tram2	translocating chain-associating membrane protein 2	ENSMUSG00000041779	0.406773	0.0288198	0.572161
17423713	Manea	mannosidase, endo-alpha	ENSMUSG00000040520	0.300655	0.0290615	0.573549
17232003	Hbs1l	Hbs1-like (S. cerevisiae)	ENSMUSG00000019977	-0.325919	0.0291686	0.574387
17275882	Mgat2	mannoside acetylglucosaminyltransferase 2	ENSMUSG00000043998	0.306649	0.0291901	0.574387
17240379	Cdc40	cell division cycle 40	ENSMUSG00000038446	0.253519	0.0291864	0.574387
17307791	Scara3	scavenger receptor class A, member 3	ENSMUSG00000034463	-0.342358	0.0293506	0.576327
17302141	Epsti1	epithelial stromal interaction 1 (breast)	ENSMUSG00000022014	0.364257	0.0293579	0.576327
17504444	Cmtm3	CKLF-like MARVEL transmembrane domain containing 3	ENSMUSG00000031875	0.317352	0.0294087	0.576327
17523058	Xylb	xylulokinase homolog (H. influenzae)	ENSMUSG00000035769	0.373061	0.0294306	0.576327
17330260	4930565N06Rik	RIKEN cDNA 4930565N06 gene	ENSMUSG00000084834	-0.445693	0.0294327	0.576327
17249328	Phykpl	5-phosphohydroxy-L-lysine phospholyase	ENSMUSG00000020359	0.308311	0.0294924	0.576369
17502781	Anapc10	anaphase promoting complex subunit 10	ENSMUSG00000036977	0.33973	0.0294887	0.576369
17385564	Cd302	CD302 antigen	ENSMUSG00000060703	0.332203	0.0295623	0.577171
17284402	Ighm	immunoglobulin heavy constant mu	NA	-0.520296	0.0296888	0.577296
17252922	Prpf8	pre-mRNA processing factor 8	ENSMUSG00000020850	-0.30004	0.0296015	0.577296
17228057	1700025G04Rik	RIKEN cDNA 1700025G04 gene	ENSMUSG00000032666	0.320973	0.0297883	0.577296
17303706	Gng2	guanine nucleotide binding protein (G protein), gamma 2	ENSMUSG00000043004	0.336796	0.0296825	0.577296
17256225	Cdc6	cell division cycle 6	ENSMUSG00000017499	-0.638607	0.0297356	0.577296
17417367	Pomgnt1	protein O-linked mannose beta 1,2-N-acetylglucosaminyltransferase	ENSMUSG00000028700	-0.324807	0.029735	0.577296
17532151	Scn5a	sodium channel, voltage-gated, type V, alpha	ENSMUSG00000032511	0.429181	0.0297995	0.577296
17303538	Gm5087	predicted gene 5087	ENSMUSG00000051729	0.439816	0.0297752	0.577296
17515496	Npsr1	neuropeptide S receptor 1	ENSMUSG00000043659	0.362517	0.0298338	0.577402
17490149	Cd33	CD33 antigen	ENSMUSG00000004609	0.324747	0.0299593	0.578153
17399069	Paqr6	progestin and adipoQ receptor family member VI	ENSMUSG00000041423	-0.385269	0.0299522	0.578153
17456995	Mkln1	muskelin 1, intracellular mediator containing kelch motifs	ENSMUSG00000025609	-0.260768	0.0299308	0.578153
17373572	Gm10804	predicted gene 10804	ENSMUSG00000075025	-0.410341	0.0300205	0.578777
17291704	Serpinb1c	serine (or cysteine) peptidase inhibitor, clade B, member 1c	ENSMUSG00000079049	0.388736	0.030112	0.578868
17222396	Mitd1	MIT, microtubule interacting and transport, domain containing 1	ENSMUSG00000026088	0.328409	0.0300997	0.578868
17259623	Fn3k	fructosamine 3 kinase	ENSMUSG00000025175	-0.522231	0.0300957	0.578868
17226313	Steap3	STEAP family member 3	ENSMUSG00000026389	-0.40999	0.0303131	0.580503
17264792	Atp1b2	ATPase, Na+/K+ transporting, beta 2 polypeptide	ENSMUSG00000041329	-0.48508	0.0302362	0.580503
17300321	4930579G18Rik	RIKEN cDNA 4930579G18 gene	NA	-0.428391	0.0302651	0.580503
17352146	Pqlc1	PQ loop repeat containing 1	ENSMUSG00000034006	-0.374484	0.0303062	0.580503
17510129	Mpv17l2	MPV17 mitochondrial membrane protein-like 2	ENSMUSG00000035559	0.371249	0.0303828	0.581282
17281506	Pole2	polymerase (DNA directed), epsilon 2 (p59 subunit)	ENSMUSG00000020974	-0.449843	0.0304519	0.581457
17539536	Figf	c-fos induced growth factor	ENSMUSG00000031380	-0.419759	0.0304791	0.581457
17420024	E2f2	E2F transcription factor 2	ENSMUSG00000018983	-0.493595	0.0304505	0.581457
17338617	Adgre4	adhesion G protein-coupled receptor E4	ENSMUSG00000032915	0.344117	0.0305263	0.581803
17233534	Sowahc	sosondowah ankyrin repeat domain family member C	ENSMUSG00000098188	0.436979	0.0306343	0.58275
17529807	Rnf7	ring finger protein 7	ENSMUSG00000051234	-0.320731	0.030634	0.58275
17377122	Gm561	predicted gene 561	ENSMUSG00000074754	0.330215	0.0307399	0.583897
17260944	Mdh1	malate dehydrogenase 1, NAD (soluble)	ENSMUSG00000020321	0.253146	0.0307529	0.583897
17325274	Parp9	poly (ADP-ribose) polymerase family, member 9	ENSMUSG00000022906	0.306129	0.0308178	0.584021
17245223	Lyz2	lysozyme 2	ENSMUSG00000069516	0.32907	0.030814	0.584021
17384923	Arhgap15os	Rho GTPase activating protein 15, opposite strand	ENSMUSG00000085089	-0.444882	0.0308534	0.584142
17532526	Lztfl1	leucine zipper transcription factor-like 1	ENSMUSG00000025245	0.308432	0.0310882	0.588031
17280125	Pqlc3	PQ loop repeat containing	ENSMUSG00000045679	0.373314	0.0311727	0.589073
17257085	Hexim1	hexamethylene bis-acetamide inducible 1	ENSMUSG00000048878	-0.352433	0.0312294	0.589588
17277212	Zfp410	zinc finger protein 410	ENSMUSG00000042472	-0.306974	0.0313183	0.590611
17529647	Morf4l1	mortality factor 4 like 1	ENSMUSG00000062270	-0.43128	0.0313426	0.590611
17467537	LOC637260	Ig kappa chain V-IV region B17 precursor-like	NA	0.545044	0.031714	0.592158
17254176	Slfn4	schlafen 4	ENSMUSG00000000204	0.557411	0.0317822	0.592158
17357671	Ms4a6c	membrane-spanning 4-domains, subfamily A, member 6C	ENSMUSG00000079419	0.428241	0.031839	0.592158
17502470	Nwd1	NACHT and WD repeat domain containing 1	ENSMUSG00000048148	-0.404427	0.0316916	0.592158
17214892	A530040E14Rik	RIKEN cDNA A530040E14 gene	NA	0.726909	0.0317209	0.592158
17355189	Spire1	spire homolog 1 (Drosophila)	ENSMUSG00000024533	-0.357208	0.0315143	0.592158
17411547	Chchd7	coiled-coil-helix-coiled-coil-helix domain containing 7	ENSMUSG00000042198	-0.327996	0.0315283	0.592158
17246803	Osm	oncostatin M	ENSMUSG00000058755	0.3508	0.0315314	0.592158
17494101	Trim21	tripartite motif-containing 21	ENSMUSG00000030966	0.259535	0.0318373	0.592158
17437490	Rbpj	recombination signal binding protein for immunoglobulin kappa J region	ENSMUSG00000039191	-0.504961	0.031632	0.592158
17418680	Sfpq	splicing factor proline/glutamine rich (polypyrimidine tract binding protein associated)	ENSMUSG00000028820	-0.247435	0.0317391	0.592158
17278364	Tcl1b5	T cell leukemia/lymphoma 1B, 5	ENSMUSG00000000701	0.565072	0.031776	0.592158
17211286	Ly96	lymphocyte antigen 96	ENSMUSG00000025779	0.665064	0.0315611	0.592158
17335865	Ndufv3	NADH dehydrogenase (ubiquinone) flavoprotein 3	ENSMUSG00000024038	0.283517	0.0317562	0.592158
17492877	Saxo2	stablizer of axonemal microtubules 2	ENSMUSG00000038570	0.552761	0.0319822	0.593717
17474694	Ceacam20	carcinoembryonic antigen-related cell adhesion molecule 20	ENSMUSG00000070777	0.394514	0.0319628	0.593717
17494482	Fam160a2	family with sequence similarity 160, member A2	ENSMUSG00000044465	-0.356871	0.0320296	0.593881
17257140	Arhgap27os2	Rho GTPase activating protein 27, opposite strand 2	NA	0.425505	0.0320503	0.593881
17292967	Pitx1	paired-like homeodomain transcription factor 1	ENSMUSG00000021506	0.445806	0.0322267	0.593949
17326147	Ift57	intraflagellar transport 57	ENSMUSG00000032965	-0.340086	0.0322235	0.593949
17520599	Gm16185	predicted gene 16185	NA	0.432061	0.0322321	0.593949
17397320	Larp1b	La ribonucleoprotein domain family, member 1B	ENSMUSG00000025762	-0.343262	0.032194	0.593949
17393539	2900097C17Rik	RIKEN cDNA 2900097C17 gene	NA	-0.452183	0.0321255	0.593949
17461978	Cand2	cullin-associated and neddylation-dissociated 2 (putative)	ENSMUSG00000030319	0.400631	0.0321438	0.593949
17504682	Fbxl8	F-box and leucine-rich repeat protein 8	ENSMUSG00000033313	0.350585	0.0323243	0.594552
17304973	Arhgap22	Rho GTPase activating protein 22	ENSMUSG00000063506	0.567748	0.0323172	0.594552
17237186	E2f7	E2F transcription factor 7	ENSMUSG00000020185	-0.52177	0.0323693	0.594833
17357529	Ddb1	damage specific DNA binding protein 1	ENSMUSG00000024740	-0.261996	0.0326757	0.595001
17418976	Sync	syncoilin	ENSMUSG00000001333	0.366887	0.0326086	0.595001
17503333	Tnpo2	transportin 2 (importin 3, karyopherin beta 2b)	ENSMUSG00000031691	-0.352133	0.0325171	0.595001
17535018	Htatsf1	HIV TAT specific factor 1	ENSMUSG00000067873	-0.3087	0.0326705	0.595001
17289329	Fam169a	family with sequence similarity 169, member A	ENSMUSG00000041817	-0.463985	0.0326419	0.595001
17353420	Fam13b	family with sequence similarity 13, member B	ENSMUSG00000036501	-0.266676	0.0325335	0.595001
17359552	Golga7b	golgi autoantigen, golgin subfamily a, 7B	ENSMUSG00000042532	0.415645	0.0325875	0.595001
17240330	Slc16a10	solute carrier family 16 (monocarboxylic acid transporters), member 10	ENSMUSG00000019838	-0.428063	0.0325915	0.595001
17248654	Il12b	interleukin 12b	ENSMUSG00000004296	0.414518	0.0325678	0.595001
17267716	Stxbp4	syntaxin binding protein 4	ENSMUSG00000020546	-0.297666	0.0324492	0.595001
17457700	Tcrb-J	T cell receptor beta, joining region	NA	0.467817	0.0327518	0.595845
17522555	Ltf	lactotransferrin	ENSMUSG00000032496	0.815804	0.0331612	0.596013
17457472	Tbxas1	thromboxane A synthase 1, platelet	ENSMUSG00000029925	0.34074	0.0332564	0.596013
17494408	Trim30d	tripartite motif-containing 30D	ENSMUSG00000057596	0.450227	0.0328642	0.596013
17352824	Zfp521	zinc finger protein 521	ENSMUSG00000024420	0.481471	0.0329402	0.596013
17323192	Snai2	snail family zinc finger 2	ENSMUSG00000022676	0.524348	0.0328543	0.596013
17453611	Ccl24	chemokine (C-C motif) ligand 24	ENSMUSG00000004814	0.457516	0.0329176	0.596013
17393173	Pxmp4	peroxisomal membrane protein 4	ENSMUSG00000000876	0.246454	0.0332585	0.596013
17459654	Particl	promoter of Mat2a antisense radiation induced circulating long non-coding RNA	ENSMUSG00000108591	0.366311	0.033426	0.596013
17269042	Krt27	keratin 27	ENSMUSG00000017588	0.432793	0.0332984	0.596013
17313042	Gm16576	predicted gene 16576	ENSMUSG00000087543	0.326788	0.0333505	0.596013
17496433	4930451I11Rik	RIKEN cDNA 4930451I11 gene	ENSMUSG00000045989	0.39758	0.0329315	0.596013
17521454	Ifrd2	interferon-related developmental regulator 2	ENSMUSG00000010048	-0.439961	0.0333564	0.596013
17217789	Kif14	kinesin family member 14	ENSMUSG00000041498	-0.552371	0.0332244	0.596013
17510856	Il15	interleukin 15	ENSMUSG00000031712	0.364572	0.0331986	0.596013
17509083	Fam149a	family with sequence similarity 149, member A	ENSMUSG00000070044	0.342434	0.033146	0.596013
17326685	Mir99ahg	Mir99a and Mirlet7c-1 host gene (non-protein coding)	ENSMUSG00000090386	-0.420184	0.0332734	0.596013
17396369	Nceh1	neutral cholesterol ester hydrolase 1	ENSMUSG00000027698	0.361223	0.0330979	0.596013
17519384	Arpp19	cAMP-regulated phosphoprotein 19	ENSMUSG00000007656	-0.334985	0.0333806	0.596013
17427155	Cdkn2b	cyclin-dependent kinase inhibitor 2B (p15, inhibits CDK4)	ENSMUSG00000073802	-0.349967	0.0332276	0.596013
17335398	Brpf3	bromodomain and PHD finger containing, 3	ENSMUSG00000063952	-0.420086	0.0329125	0.596013
17500183	Gm17484	predicted gene, 17484	NA	-0.471797	0.0330567	0.596013
17524722	Mir199a-1	microRNA 199a-1	ENSMUSG00000065547	-0.403614	0.0334185	0.596013
17346975	Emilin2	elastin microfibril interfacer 2	ENSMUSG00000024053	-0.384422	0.0334461	0.596013
17450354	Hsd17b13	hydroxysteroid (17-beta) dehydrogenase 13	ENSMUSG00000034528	-0.418028	0.0334896	0.596257
17301823	Gfra2	glial cell line derived neurotrophic factor family receptor alpha 2	ENSMUSG00000022103	0.386564	0.0336666	0.596354
17213338	Fam117b	family with sequence similarity 117, member B	ENSMUSG00000041040	0.291035	0.0336526	0.596354
17219698	Spta1	spectrin alpha, erythrocytic 1	ENSMUSG00000026532	-0.44387	0.0335485	0.596354
17497334	Mki67	antigen identified by monoclonal antibody Ki 67	ENSMUSG00000031004	-0.345427	0.0336168	0.596354
17220182	G370120E05Rik	RIKEN cDNA G370120E05 gene	NA	-0.364551	0.033556	0.596354
17314888	Gpd1	glycerol-3-phosphate dehydrogenase 1 (soluble)	ENSMUSG00000023019	0.496716	0.0336738	0.596354
17366012	Shtn1	shootin 1	ENSMUSG00000041362	0.349806	0.0337263	0.596709
17422138	Gpr153	G protein-coupled receptor 153	ENSMUSG00000042804	-0.393351	0.0337535	0.596709
17271295	1700012B07Rik	RIKEN cDNA 1700012B07 gene	ENSMUSG00000020617	-0.456702	0.0339013	0.597604
17507368	3930402G23Rik	RIKEN cDNA 3930402G23 gene	ENSMUSG00000038917	0.496368	0.0338633	0.597604
17463501	Clec2d	C-type lectin domain family 2, member d	ENSMUSG00000030157	0.315433	0.0339236	0.597604
17533093	Slc38a5	solute carrier family 38, member 5	ENSMUSG00000031170	-0.629745	0.0338831	0.597604
17530990	Gnat1	guanine nucleotide binding protein, alpha transducing 1	ENSMUSG00000034837	0.349843	0.0342665	0.601037
17437937	Slc30a9	solute carrier family 30 (zinc transporter), member 9	ENSMUSG00000029221	-0.348799	0.0341717	0.601037
17516087	Vsig2	V-set and immunoglobulin domain containing 2	ENSMUSG00000001943	-0.419792	0.0342101	0.601037
17523161	Slc25a38	solute carrier family 25, member 38	ENSMUSG00000032519	-0.423365	0.0342412	0.601037
17446100	Fam126a	family with sequence similarity 126, member A	ENSMUSG00000028995	-0.271428	0.0342686	0.601037
17298407	Bap1	Brca1 associated protein 1	ENSMUSG00000021901	-0.31508	0.034306	0.601167
17500716	Slc7a2	solute carrier family 7 (cationic amino acid transporter, y+ system), member 2	ENSMUSG00000031596	-0.354709	0.0345926	0.601672
17258584	Sphk1	sphingosine kinase 1	ENSMUSG00000061878	-0.333477	0.0345741	0.601672
17500876	Sorbs2	sorbin and SH3 domain containing 2	ENSMUSG00000031626	0.424615	0.0346921	0.601672
17229658	Fcer1g	Fc receptor, IgE, high affinity I, gamma polypeptide	ENSMUSG00000058715	0.451412	0.0347858	0.601672
17487876	Dedd2	death effector domain-containing DNA binding protein 2	ENSMUSG00000054499	-0.367575	0.0346053	0.601672
17277084	Psen1	presenilin 1	ENSMUSG00000019969	0.276093	0.0346764	0.601672
17502954	Dnajb1	DnaJ heat shock protein family (Hsp40) member B1	ENSMUSG00000005483	-0.299723	0.0347518	0.601672
17495414	Pik3c2a	phosphatidylinositol 3-kinase, C2 domain containing, alpha polypeptide	ENSMUSG00000030660	0.318248	0.0347454	0.601672
17372347	Gm9928	predicted gene 9928	NA	-0.547013	0.0343783	0.601672
17318140	Gm19937	predicted gene, 19937	NA	0.363838	0.0344095	0.601672
17361741	Ehbp1l1	EH domain binding protein 1-like 1	ENSMUSG00000024937	-0.409116	0.0347835	0.601672
17324451	Lpp	LIM domain containing preferred translocation partner in lipoma	ENSMUSG00000033306	0.412364	0.0346712	0.601672
17451823	Srrm4	serine/arginine repetitive matrix 4	ENSMUSG00000063919	0.364145	0.0347719	0.601672
17458372	Gimap7	GTPase, IMAP family member 7	ENSMUSG00000043931	0.531652	0.0347676	0.601672
17352575	Gjd4	gap junction protein, delta 4	ENSMUSG00000036855	0.578665	0.0345547	0.601672
17218254	Arpc5	actin related protein 2/3 complex, subunit 5	ENSMUSG00000008475	0.251556	0.0348487	0.602239
17469802	Sec13	SEC13 homolog, nuclear pore and COPII coat complex component	ENSMUSG00000030298	-0.243949	0.0349726	0.602927
17482041	Calcb	calcitonin-related polypeptide, beta	ENSMUSG00000030666	-0.47852	0.0349381	0.602927
17524014	Endod1	endonuclease domain containing 1	ENSMUSG00000037419	-0.329829	0.0349789	0.602927
17452054	Oas2	2'-5' oligoadenylate synthetase 2	ENSMUSG00000032690	0.443551	0.0351197	0.602998
17346281	Safb2	scaffold attachment factor B2	ENSMUSG00000042625	-0.279902	0.035128	0.602998
17233769	Gm5424	argininosuccinate synthase pseudogene	ENSMUSG00000046687	-0.259369	0.0351638	0.602998
17428957	Dph2	DPH2 homolog	ENSMUSG00000028540	0.393338	0.0351417	0.602998
17390371	Epb42	erythrocyte membrane protein band 4.2	ENSMUSG00000023216	-0.482491	0.0350562	0.602998
17229607	Fcgr2b	Fc receptor, IgG, low affinity IIb	ENSMUSG00000026656	0.307874	0.0351244	0.602998
17235166	Gpx4	glutathione peroxidase 4	ENSMUSG00000075706	-0.288645	0.035355	0.60335
17337618	Olfr128	olfactory receptor 128	ENSMUSG00000059030	-0.628885	0.0353292	0.60335
17216638	Tmem185b	transmembrane protein 185B	ENSMUSG00000098923	0.291619	0.0353652	0.60335
17235539	Map2k2	mitogen-activated protein kinase kinase 2	ENSMUSG00000035027	-0.271743	0.0352706	0.60335
17460707	4933427D06Rik	RIKEN cDNA 4933427D06 gene	ENSMUSG00000055403	0.401988	0.0352736	0.60335
17277625	Slirp	SRA stem-loop interacting RNA binding protein	ENSMUSG00000021040	0.353579	0.03534	0.60335
17467345	Il23r	interleukin 23 receptor	ENSMUSG00000049093	-0.527582	0.0370805	0.60388
17216113	Gal3st2	galactose-3-O-sulfotransferase 2	ENSMUSG00000094651	-0.344919	0.0374696	0.60388
17308598	Mir687	microRNA 687	ENSMUSG00000076121	-0.325384	0.0365348	0.60388
17461942	Pparg	peroxisome proliferator activated receptor gamma	ENSMUSG00000000440	0.370382	0.0372615	0.60388
17452161	Ptpn11	protein tyrosine phosphatase, non-receptor type 11	ENSMUSG00000043733	-0.268087	0.0367393	0.60388
17275060	Mir5099	microRNA 5099	ENSMUSG00000092998	-0.292099	0.0362261	0.60388
17212461	Col3a1	collagen, type III, alpha 1	ENSMUSG00000026043	-0.433776	0.0367117	0.60388
17356160	Coro1b	coronin, actin binding protein 1B	ENSMUSG00000024835	0.246528	0.0362765	0.60388
17216727	Slc35f5	solute carrier family 35, member F5	ENSMUSG00000026342	0.379245	0.0374715	0.60388
17288970	Ccnh	cyclin H	ENSMUSG00000021548	0.265334	0.0374738	0.60388
17214449	Stk16	serine/threonine kinase 16	ENSMUSG00000026201	-0.263109	0.0372837	0.60388
17293922	Zfp458	zinc finger protein 458	ENSMUSG00000055480	0.452222	0.0356259	0.60388
17336396	H2-Oa	histocompatibility 2, O region alpha locus	ENSMUSG00000024334	0.38273	0.0359453	0.60388
17446915	Ppm1g	protein phosphatase 1G (formerly 2C), magnesium-dependent, gamma isoform	ENSMUSG00000029147	-0.297003	0.0370229	0.60388
17539658	Arhgap6	Rho GTPase activating protein 6	ENSMUSG00000031355	0.336029	0.0361669	0.60388
17324396	Eif4a2	eukaryotic translation initiation factor 4A2	ENSMUSG00000022884	-0.297716	0.0356846	0.60388
17220204	Pycr2	pyrroline-5-carboxylate reductase family, member 2	ENSMUSG00000026520	-0.276581	0.0374002	0.60388
17263673	Shmt1	serine hydroxymethyltransferase 1 (soluble)	ENSMUSG00000020534	0.316597	0.0367429	0.60388
17319405	Snord43	small nucleolar RNA, C/D box 43	NA	-0.558341	0.0372	0.60388
17510040	Crtc1	CREB regulated transcription coactivator 1	ENSMUSG00000003575	0.294852	0.0366099	0.60388
17294738	Vcan	versican	ENSMUSG00000021614	-0.417539	0.0361082	0.60388
17377723	Defb20	defensin beta 20	ENSMUSG00000049560	-0.420604	0.0362716	0.60388
17333373	Gm10512	predicted gene 10512	NA	0.48225	0.036373	0.60388
17284505	Ighv10-3	immunoglobulin heavy variable V10-3	NA	0.786486	0.0362203	0.60388
17246131	Nabp2	nucleic acid binding protein 2	ENSMUSG00000025374	0.257466	0.0354927	0.60388
17453269	Gm15627	predicted gene 15627	NA	0.335073	0.0364618	0.60388
17513176	Tmem170	transmembrane protein 170	ENSMUSG00000031953	0.317837	0.0368828	0.60388
17453882	Srrt	serrate RNA effector molecule homolog (Arabidopsis)	ENSMUSG00000037364	-0.226347	0.0357201	0.60388
17276776	Arg2	arginase type II	ENSMUSG00000021125	0.613151	0.0372481	0.60388
17245383	Helb	helicase (DNA) B	ENSMUSG00000020228	-0.259213	0.0373128	0.60388
17361120	Rps6kb2	ribosomal protein S6 kinase, polypeptide 2	ENSMUSG00000024830	-0.262361	0.0373148	0.60388
17531075	Fam212a	family with sequence similarity 212, member A	ENSMUSG00000042106	-0.43485	0.0369267	0.60388
17491285	Ptpn5	protein tyrosine phosphatase, non-receptor type 5	ENSMUSG00000030854	0.381563	0.0372357	0.60388
17261944	Pttg1	pituitary tumor-transforming gene 1	ENSMUSG00000020415	-0.379162	0.0372135	0.60388
17221792	Fam135a	family with sequence similarity 135, member A	ENSMUSG00000026153	0.358601	0.0358191	0.60388
17423572	Gm12354	predicted gene 12354	NA	-0.376411	0.0362652	0.60388
17545078	Ammecr1	Alport syndrome, mental retardation, midface hypoplasia and elliptocytosis chromosomal region gene 1	ENSMUSG00000042225	-0.419758	0.0370166	0.60388
17520856	Amotl2	angiomotin-like 2	ENSMUSG00000032531	-0.33732	0.0355863	0.60388
17398082	Tiparp	TCDD-inducible poly(ADP-ribose) polymerase	ENSMUSG00000034640	0.416258	0.0361023	0.60388
17374743	Gm14137	predicted gene 14137	ENSMUSG00000055926	-0.414231	0.0365922	0.60388
17438737	Gm7714	predicted gene 7714	ENSMUSG00000090302	-0.351566	0.0367622	0.60388
17300219	Trav4d-4	T cell receptor alpha variable 4D-4	NA	-0.565629	0.0365438	0.60388
17542642	Dnase1l1	deoxyribonuclease 1-like 1	ENSMUSG00000019088	-0.405115	0.0368641	0.60388
17500068	Sfrp1	secreted frizzled-related protein 1	ENSMUSG00000031548	0.517935	0.0360012	0.60388
17542516	Hcfc1	host cell factor C1	ENSMUSG00000031386	-0.253805	0.0360038	0.60388
17290969	Zkscan8	zinc finger with KRAB and SCAN domains 8	ENSMUSG00000063894	0.370477	0.036246	0.60388
17430449	Dcdc2b	doublecortin domain containing 2b	ENSMUSG00000078552	-0.402967	0.0364133	0.60388
17293028	Trpc7	transient receptor potential cation channel, subfamily C, member 7	ENSMUSG00000021541	0.531715	0.0365006	0.60388
17261069	0610010F05Rik	RIKEN cDNA 0610010F05 gene	ENSMUSG00000042208	0.311273	0.0367571	0.60388
17274558	Mboat2	membrane bound O-acyltransferase domain containing 2	ENSMUSG00000020646	-0.581378	0.0356413	0.60388
17241867	Cabin1	calcineurin binding protein 1	ENSMUSG00000020196	-0.281882	0.0366772	0.60388
17464352	Smco2	single-pass membrane protein with coiled-coil domains 2	ENSMUSG00000030292	0.428956	0.0371263	0.60388
17271724	Cd300ld	CD300 molecule-like family member d	ENSMUSG00000034641	0.557273	0.0374784	0.60388
17499540	Mcph1	microcephaly, primary autosomal recessive 1	ENSMUSG00000039842	-0.383834	0.0372612	0.60388
17516332	Scn3b	sodium channel, voltage-gated, type III, beta	ENSMUSG00000049281	0.414794	0.0359434	0.60388
17443133	Wbscr27	Williams Beuren syndrome chromosome region 27 (human)	ENSMUSG00000040557	-0.349581	0.0369027	0.60388
17248270	Hbq1b	hemoglobin, theta 1B	ENSMUSG00000073063	-0.595324	0.0373708	0.60388
17387778	Olfr1141	olfactory receptor 1141	ENSMUSG00000075148	-0.752681	0.0372603	0.60388
17227025	Lax1	lymphocyte transmembrane adaptor 1	ENSMUSG00000051998	0.327958	0.0361646	0.60388
17275029	Ankmy2	ankyrin repeat and MYND domain containing 2	ENSMUSG00000036188	0.257011	0.0374673	0.60388
17218460	2810025M15Rik	RIKEN cDNA 2810025M15 gene	ENSMUSG00000049881	0.533165	0.0370262	0.60388
17444236	Wipi2	WD repeat domain, phosphoinositide interacting 2	ENSMUSG00000029578	-0.301523	0.0354453	0.60388
17364218	Cpeb3	cytoplasmic polyadenylation element binding protein 3	ENSMUSG00000039652	-0.464623	0.0364827	0.60388
17290205	BC147527	cDNA sequence BC147527	ENSMUSG00000094796	0.401334	0.0365937	0.60388
17233790	4930507D05Rik	RIKEN cDNA 4930507D05 gene	ENSMUSG00000097129	-0.418843	0.0362483	0.60388
17458362	Gimap4	GTPase, IMAP family member 4	ENSMUSG00000054435	0.307823	0.0370514	0.60388
17391784	A730017L22Rik	RIKEN cDNA A730017L22 gene	NA	0.36502	0.0365215	0.60388
17394385	Slc35c2	solute carrier family 35, member C2	ENSMUSG00000017664	0.302687	0.0370196	0.60388
17264562	Cntrob	centrobin, centrosomal BRCA2 interacting protein	ENSMUSG00000032782	-0.293252	0.0356398	0.60388
17419437	Ptafr	platelet-activating factor receptor	ENSMUSG00000056529	0.374256	0.0380037	0.604001
17347163	Xdh	xanthine dehydrogenase	ENSMUSG00000024066	0.327235	0.0378533	0.604001
17288716	Glrx	glutaredoxin	ENSMUSG00000021591	0.375681	0.0381986	0.604001
17364126	Ifit1bl1	interferon induced protein with tetratricpeptide repeats 1B like 1	ENSMUSG00000079339	0.660109	0.0375793	0.604001
17506775	Capn9	calpain 9	ENSMUSG00000031981	0.416916	0.0377798	0.604001
17391915	Erv3	endogenous retroviral sequence 3	ENSMUSG00000037482	-0.480535	0.0381497	0.604001
17370487	Olfml2a	olfactomedin-like 2A	ENSMUSG00000046618	0.415194	0.0379041	0.604001
17221373	Gm5523	glyceraldehyde-3-phosphate dehydrogenase pseudogene	ENSMUSG00000097711	0.378378	0.0375484	0.604001
17545979	Mospd2	motile sperm domain containing 2	ENSMUSG00000061778	0.332979	0.0380054	0.604001
17393658	Samhd1	SAM domain and HD domain, 1	ENSMUSG00000027639	0.308024	0.0379432	0.604001
17401846	Vav3	vav 3 oncogene	ENSMUSG00000033721	0.265198	0.038154	0.604001
17232998	9030612E09Rik	RIKEN cDNA 9030612E09 gene	ENSMUSG00000045008	0.400553	0.0378587	0.604001
17259992	Mtmr3	myotubularin related protein 3	ENSMUSG00000034354	-0.303318	0.0381743	0.604001
17264021	Cenpv	centromere protein V	ENSMUSG00000018509	-0.353638	0.0379609	0.604001
17367237	Gm17762	predicted gene, 17762	NA	0.466724	0.0382707	0.604001
17292426	Card19	caspase recruitment domain family, member 19	ENSMUSG00000037960	0.269107	0.0375314	0.604001
17402746	Ints12	integrator complex subunit 12	ENSMUSG00000028016	0.266121	0.0379926	0.604001
17353337	Gypc	glycophorin C	ENSMUSG00000090523	-0.483012	0.03804	0.604001
17284654	Igh-VJ558	immunoglobulin heavy chain (J558 family)	NA	-0.924968	0.0378013	0.604001
17443461	Ift22	intraflagellar transport 22	ENSMUSG00000007987	0.412911	0.0378365	0.604001
17485443	Fgf15	fibroblast growth factor 15	ENSMUSG00000031073	0.485346	0.0380649	0.604001
17332495	Dscam	Down syndrome cell adhesion molecule	ENSMUSG00000050272	-0.415412	0.0382478	0.604001
17527883	Lrrc49	leucine rich repeat containing 49	ENSMUSG00000047766	0.295883	0.0381384	0.604001
17476709	Pepd	peptidase D	ENSMUSG00000063931	-0.280876	0.0381957	0.604001
17235911	1700028I16Rik	RIKEN cDNA 1700028I16 gene	ENSMUSG00000056821	0.535167	0.0382618	0.604001
17475231	Tmem145	transmembrane protein 145	ENSMUSG00000043843	0.44854	0.0377562	0.604001
17545936	Car5b	carbonic anhydrase 5b, mitochondrial	ENSMUSG00000031373	0.415267	0.0383109	0.60416
17468551	Anxa4	annexin A4	ENSMUSG00000029994	0.292591	0.0388063	0.604186
17341276	Fpr1	formyl peptide receptor 1	ENSMUSG00000045551	0.351038	0.0389756	0.604186
17228705	4930562F07Rik	RIKEN cDNA 4930562F07 gene	ENSMUSG00000026729	-0.407796	0.0388483	0.604186
17300223	Trav12n-2	T cell receptor alpha variable 12N-2	NA	-0.404844	0.0384897	0.604186
17308600	Rb1	retinoblastoma 1	ENSMUSG00000022105	-0.259896	0.0384812	0.604186
17321263	Adcy6	adenylate cyclase 6	ENSMUSG00000022994	-0.383679	0.0388876	0.604186
17548279	Mrps16	mitochondrial ribosomal protein S16	ENSMUSG00000049960	0.577714	0.0396109	0.604186
17517404	Dnaja4	DnaJ heat shock protein family (Hsp40) member A4	ENSMUSG00000032285	-0.333362	0.0383954	0.604186
17265724	Gsg2	germ cell-specific gene 2	ENSMUSG00000050107	-0.424159	0.0384334	0.604186
17304794	Hacl1	2-hydroxyacyl-CoA lyase 1	ENSMUSG00000021884	-0.339583	0.0385671	0.604186
17337869	Runx2os1	runt related transcription factor 2, opposite strand 1	NA	-0.451597	0.0392398	0.604186
17252574	Itgae	integrin alpha E, epithelial-associated	ENSMUSG00000005947	0.34334	0.0395382	0.604186
17404997	6430590A07Rik	RIKEN cDNA 6430590A07 gene	NA	0.313723	0.0394176	0.604186
17501688	Zfp964	zinc finger protein 964	ENSMUSG00000091764	-0.657118	0.039558	0.604186
17407643	B230398E01Rik	RIKEN cDNA B230398E01 gene	NA	-0.395047	0.039465	0.604186
17453421	Eif4h	eukaryotic translation initiation factor 4H	ENSMUSG00000040731	-0.254085	0.0394096	0.604186
17265379	Gm12320	predicted gene 12320	ENSMUSG00000085502	-0.35691	0.0393975	0.604186
17268107	Sgca	sarcoglycan, alpha (dystrophin-associated glycoprotein)	ENSMUSG00000001508	-0.399173	0.0392038	0.604186
17425043	Trim14	tripartite motif-containing 14	ENSMUSG00000039853	0.28941	0.0388824	0.604186
17242910	Mbd3	methyl-CpG binding domain protein 3	ENSMUSG00000035478	-0.278921	0.0388812	0.604186
17521762	Usp19	ubiquitin specific peptidase 19	ENSMUSG00000006676	-0.236245	0.0394045	0.604186
17267885	Cacna1g	calcium channel, voltage-dependent, T type, alpha 1G subunit	ENSMUSG00000020866	-0.473583	0.039586	0.604186
17404028	Tpd52	tumor protein D52	ENSMUSG00000027506	0.323009	0.0393493	0.604186
17394185	Trp53tg5	transformation related protein 53 target 5	ENSMUSG00000017720	-0.483075	0.0388559	0.604186
17309653	A330035P11Rik	RIKEN cDNA A330035P11 gene	NA	0.4062	0.0389365	0.604186
17460665	Mgll	monoglyceride lipase	ENSMUSG00000033174	-0.366937	0.0383822	0.604186
17520416	Paqr9	progestin and adipoQ receptor family member IX	ENSMUSG00000064225	-0.399949	0.0394522	0.604186
17388284	Mdk	midkine	ENSMUSG00000027239	-0.455037	0.0385215	0.604186
17447128	Slbp	stem-loop binding protein	ENSMUSG00000004642	-0.397329	0.0390967	0.604186
17353370	Nrep	neuronal regeneration related protein	ENSMUSG00000042834	-0.461633	0.0387059	0.604186
17409633	Slc30a7	solute carrier family 30 (zinc transporter), member 7	ENSMUSG00000054414	0.278604	0.0390047	0.604186
17518780	Car12	carbonic anhydrase 12	ENSMUSG00000032373	0.412758	0.0391943	0.604186
17379841	Ddx27	DEAD (Asp-Glu-Ala-Asp) box polypeptide 27	ENSMUSG00000017999	-0.295762	0.0391616	0.604186
17380840	Gid8	GID complex subunit 8	ENSMUSG00000027573	-0.379258	0.0396051	0.604186
17417738	Hyi	hydroxypyruvate isomerase (putative)	ENSMUSG00000006395	0.308144	0.0392709	0.604186
17437049	Msx1os	msh homeobox 1 opposite strand	NA	-0.440176	0.0395903	0.604186
17407010	Efna4	ephrin A4	ENSMUSG00000028040	0.41019	0.0389204	0.604186
17351168	Htr4	5 hydroxytryptamine (serotonin) receptor 4	ENSMUSG00000026322	0.425005	0.0392926	0.604186
17417860	Svbp	small vasohibin binding protein	ENSMUSG00000028643	-0.369144	0.039091	0.604186
17338364	Trem1	triggering receptor expressed on myeloid cells 1	ENSMUSG00000042265	0.466766	0.0392005	0.604186
17291854	Rpp40	ribonuclease P 40 subunit	ENSMUSG00000021418	0.316244	0.0390164	0.604186
17378395	Myh7b	myosin, heavy chain 7B, cardiac muscle, beta	ENSMUSG00000074652	-0.34379	0.0391971	0.604186
17215105	C130036L24Rik	RIKEN cDNA C130036L24 gene	ENSMUSG00000073627	-0.478857	0.0392206	0.604186
17231973	Ahi1	Abelson helper integration site 1	ENSMUSG00000019986	-0.30104	0.0396451	0.604248
17340774	Pacrg	PARK2 co-regulated	ENSMUSG00000037196	0.395683	0.039751	0.604926
17335124	Gm10505	predicted gene 10505	NA	0.462784	0.039721	0.604926
17373721	Apip	APAF1 interacting protein	ENSMUSG00000010911	-0.312984	0.0397802	0.604926
17253461	Tlcd1	TLC domain containing 1	ENSMUSG00000019437	-0.356737	0.0398474	0.605487
17365229	4933429K18Rik	RIKEN cDNA 4933429K18 gene	NA	0.508154	0.0398813	0.605543
17272895	Eif4a3	eukaryotic translation initiation factor 4A3	ENSMUSG00000025580	-0.315836	0.0399459	0.606063
17394160	Matn4	matrilin 4	ENSMUSG00000016995	-0.500011	0.0400142	0.606639
17311703	Klhl38	kelch-like 38	ENSMUSG00000022357	0.413039	0.0401032	0.606757
17480074	E230029C05Rik	RIKEN cDNA E230029C05 gene	NA	0.504924	0.0401159	0.606757
17382203	Hnmt	histamine N-methyltransferase	ENSMUSG00000026986	0.395715	0.04007	0.606757
17466641	Igf2bp3	insulin-like growth factor 2 mRNA binding protein 3	ENSMUSG00000029814	0.36275	0.0401432	0.606757
17354595	Smim3	small integral membrane protein 3	ENSMUSG00000038059	0.403829	0.040289	0.608224
17340411	2700099C18Rik	NDC80 homolog, kinetochore complex component pseudogene	ENSMUSG00000098090	-0.318565	0.0403336	0.608224
17486543	Vmn2r54	vomeronasal 2, receptor 54	ENSMUSG00000096593	-0.650031	0.0403234	0.608224
17355460	Gm20544	predicted gene 20544	NA	0.495189	0.0403619	0.608224
17287107	Ninj1	ninjurin 1	ENSMUSG00000037966	0.260316	0.0405064	0.608361
17256362	Gm12348	predicted gene 12348	NA	0.347726	0.04058	0.608361
17239919	Lama2	laminin, alpha 2	ENSMUSG00000019899	0.376788	0.0404947	0.608361
17417821	Olfr1331	olfactory receptor 1331	ENSMUSG00000073769	0.679483	0.0408993	0.608361
17232132	Gm10824	predicted gene 10824	NA	0.496393	0.0406322	0.608361
17289584	Cenpk	centromere protein K	ENSMUSG00000021714	-0.500354	0.0409066	0.608361
17455801	Col1a2	collagen, type I, alpha 2	ENSMUSG00000029661	-0.381101	0.0405221	0.608361
17439029	Areg	amphiregulin	ENSMUSG00000029378	0.409898	0.0407922	0.608361
17240109	Nkain2	Na+/K+ transporting ATPase interacting 2	ENSMUSG00000069670	0.369191	0.0408783	0.608361
17225999	Pign	phosphatidylinositol glycan anchor biosynthesis, class N	ENSMUSG00000056536	0.289133	0.040655	0.608361
17243252	Tjp3	tight junction protein 3	ENSMUSG00000034917	0.29589	0.0409297	0.608361
17399451	Pygo2	pygopus 2	ENSMUSG00000047824	-0.272025	0.0408861	0.608361
17220122	Parp1	poly (ADP-ribose) polymerase family, member 1	ENSMUSG00000026496	-0.249404	0.0406249	0.608361
17480962	Anapc15	anaphase prompoting complex C subunit 15	ENSMUSG00000030649	-0.30717	0.0407341	0.608361
17377583	Nsfl1c	NSFL1 (p97) cofactor (p47)	ENSMUSG00000027455	0.254339	0.0408658	0.608361
17217469	Klhl12	kelch-like 12	ENSMUSG00000026455	-0.349184	0.040929	0.608361
17495340	Sox6	SRY (sex determining region Y)-box 6	ENSMUSG00000051910	-0.417668	0.0407281	0.608361
17414536	Slc31a2	solute carrier family 31, member 2	ENSMUSG00000066152	0.390648	0.0409485	0.608361
17229020	Fmo1	flavin containing monooxygenase 1	ENSMUSG00000040181	0.441153	0.0408298	0.608361
17516731	Scn2b	sodium channel, voltage-gated, type II, beta	ENSMUSG00000070304	-0.420318	0.0410442	0.608489
17441396	Vsig10	V-set and immunoglobulin domain containing 10	ENSMUSG00000066894	-0.430485	0.0410334	0.608489
17523646	Ccr3	chemokine (C-C motif) receptor 3	ENSMUSG00000035448	0.376289	0.0410679	0.608489
17344794	Znrd1	zinc ribbon domain containing, 1	ENSMUSG00000036315	0.319205	0.0410788	0.608489
17451734	4930430O22Rik	RIKEN cDNA 4930430O22 gene	NA	0.423623	0.0411321	0.608829
17371310	B3galt1	UDP-Gal:betaGlcNAc beta 1,3-galactosyltransferase, polypeptide 1	ENSMUSG00000034780	0.390676	0.0412565	0.609
17343652	Kifc1	kinesin family member C1	ENSMUSG00000079553	-0.537141	0.0412295	0.609
17275168	Dock4	dedicator of cytokinesis 4	ENSMUSG00000035954	0.324965	0.0412655	0.609
17258089	Gpr142	G protein-coupled receptor 142	ENSMUSG00000034677	0.382377	0.041186	0.609
17260775	Pno1	partner of NOB1 homolog	ENSMUSG00000020116	0.245357	0.0414893	0.609159
17407684	Pip5k1a	phosphatidylinositol-4-phosphate 5-kinase, type 1 alpha	ENSMUSG00000028126	-0.281778	0.0414457	0.609159
17387473	Tmx2	thioredoxin-related transmembrane protein 2	ENSMUSG00000050043	-0.258409	0.0413676	0.609159
17497303	Fam196a	family with sequence similarity 196, member A	ENSMUSG00000073805	-0.402567	0.0413267	0.609159
17519088	Adam10	a disintegrin and metallopeptidase domain 10	ENSMUSG00000054693	-0.267473	0.0414287	0.609159
17319097	Gm26634	predicted gene, 26634	NA	-0.371086	0.0414711	0.609159
17292960	4930451E10Rik	RIKEN cDNA 4930451E10 gene	NA	0.40326	0.0414418	0.609159
17238938	Syne1	spectrin repeat containing, nuclear envelope 1	ENSMUSG00000096054	0.427888	0.0427868	0.610739
17432912	Fbxo6	F-box protein 6	ENSMUSG00000055401	0.299859	0.0428003	0.610739
17540154	Cybb	cytochrome b-245, beta polypeptide	ENSMUSG00000015340	0.305296	0.0421805	0.610739
17336245	Rgl2	ral guanine nucleotide dissociation stimulator-like 2	ENSMUSG00000041354	-0.280498	0.0419293	0.610739
17543045	Gk	glycerol kinase	ENSMUSG00000025059	0.333941	0.0421096	0.610739
17519573	Klhl31	kelch-like 31	ENSMUSG00000044938	0.355807	0.0427634	0.610739
17300944	Mrpl57	mitochondrial ribosomal protein L57	ENSMUSG00000021967	-0.336299	0.0427314	0.610739
17292990	Tifab	TRAF-interacting protein with forkhead-associated domain, family member B	ENSMUSG00000049625	0.342741	0.0426475	0.610739
17487570	Vmn1r127	vomeronasal 1 receptor 127	ENSMUSG00000093890	0.855602	0.042442	0.610739
17335770	Abcg1	ATP-binding cassette, sub-family G (WHITE), member 1	ENSMUSG00000024030	0.324789	0.0429703	0.610739
17333076	Gm8465	predicted gene 8465	NA	-0.436681	0.0420407	0.610739
17471608	Klri1	killer cell lectin-like receptor family I member 1	ENSMUSG00000067610	0.370822	0.0418203	0.610739
17312622	Rpl8	ribosomal protein L8	ENSMUSG00000003970	-0.244529	0.04203	0.610739
17369235	Ppp2r4	protein phosphatase 2A activator, regulatory subunit B	ENSMUSG00000039515	-0.329883	0.0416699	0.610739
17532577	2010315B03Rik	RIKEN cDNA 2010315B03 gene	ENSMUSG00000074829	-0.383085	0.0420568	0.610739
17357276	Ints5	integrator complex subunit 5	ENSMUSG00000071652	-0.364475	0.042819	0.610739
17386778	Ttn	titin	ENSMUSG00000051747	-0.333839	0.042886	0.610739
17518500	Parp16	poly (ADP-ribose) polymerase family, member 16	ENSMUSG00000032392	-0.313476	0.0425718	0.610739
17346672	A930002H24Rik	RIKEN cDNA A930002H24 gene	NA	-0.396931	0.0417775	0.610739
17395928	Sox18	SRY (sex determining region Y)-box 18	ENSMUSG00000046470	0.401314	0.0427604	0.610739
17527877	9230112J17Rik	RIKEN cDNA 9230112J17 gene	NA	-0.366179	0.0426607	0.610739
17300504	Pck2	phosphoenolpyruvate carboxykinase 2 (mitochondrial)	ENSMUSG00000040618	-0.25461	0.0426659	0.610739
17505927	Atmin	ATM interactor	ENSMUSG00000047388	0.266837	0.0422113	0.610739
17511112	Ccdc130	coiled-coil domain containing 130	ENSMUSG00000004994	0.304515	0.0429177	0.610739
17441265	Rab35	RAB35, member RAS oncogene family	ENSMUSG00000029518	-0.375981	0.0424396	0.610739
17227037	Atp2b4	ATPase, Ca++ transporting, plasma membrane 4	ENSMUSG00000026463	-0.446399	0.0421461	0.610739
17422996	Plag1	pleiomorphic adenoma gene 1	ENSMUSG00000003282	-0.446672	0.0417313	0.610739
17336987	Bag6	BCL2-associated athanogene 6	ENSMUSG00000024392	-0.240317	0.0419104	0.610739
17305592	4930431P03Rik	RIKEN cDNA 4930431P03 gene	NA	-0.36545	0.0420033	0.610739
17476690	Gm12758	predicted gene 12758	NA	-0.413388	0.0422967	0.610739
17463268	Ano2	anoctamin 2	ENSMUSG00000038115	0.35088	0.0429009	0.610739
17315570	Nckap1l	NCK associated protein 1 like	ENSMUSG00000022488	0.289202	0.0424432	0.610739
17456886	Cpa4	carboxypeptidase A4	ENSMUSG00000039070	-0.463594	0.0417959	0.610739
17524914	Ecsit	ECSIT signalling integrator	ENSMUSG00000066839	-0.29274	0.0417768	0.610739
17288467	Lpcat1	lysophosphatidylcholine acyltransferase 1	ENSMUSG00000021608	-0.336165	0.0421412	0.610739
17411277	Msh4	mutS homolog 4	ENSMUSG00000005493	-0.40763	0.0419623	0.610739
17417702	Slc6a9	solute carrier family 6 (neurotransmitter transporter, glycine), member 9	ENSMUSG00000028542	-0.420199	0.042574	0.610739
17222825	Nabp1	nucleic acid binding protein 1	ENSMUSG00000026107	0.312457	0.0428339	0.610739
17325592	Popdc2	popeye domain containing 2	ENSMUSG00000022803	-0.424278	0.0427439	0.610739
17419773	Stmn1	stathmin 1	ENSMUSG00000028832	-0.476378	0.0429623	0.610739
17536463	Stard8	START domain containing 8	ENSMUSG00000031216	0.363242	0.0429158	0.610739
17507116	Pcp2	Purkinje cell protein 2 (L7)	ENSMUSG00000004630	-0.372441	0.042433	0.610739
17470689	Pex5	peroxisomal biogenesis factor 5	ENSMUSG00000005069	-0.329515	0.0422755	0.610739
17345029	Adgrf2	adhesion G protein-coupled receptor F2	ENSMUSG00000057899	-0.364479	0.0417658	0.610739
17493824	Relt	RELT tumor necrosis factor receptor	ENSMUSG00000008318	-0.338317	0.0426258	0.610739
17502179	Ankle1	ankyrin repeat and LEM domain containing 1	ENSMUSG00000046295	-0.448095	0.0430296	0.610936
17286707	Gcnt2	glucosaminyl (N-acetyl) transferase 2, I-branching enzyme	ENSMUSG00000021360	0.487538	0.0430452	0.610936
17358679	2700046G09Rik	RIKEN cDNA 2700046G09 gene	ENSMUSG00000097787	-0.380069	0.0431118	0.611174
17361558	Sart1	squamous cell carcinoma antigen recognized by T cells 1	ENSMUSG00000039148	-0.251588	0.043123	0.611174
17444713	Cdk8	cyclin-dependent kinase 8	ENSMUSG00000029635	-0.263971	0.0432185	0.611661
17361656	Ovol1	ovo like zinc finger 1	ENSMUSG00000024922	0.338598	0.0431919	0.611661
17464573	Tfpi2	tissue factor pathway inhibitor 2	ENSMUSG00000029664	0.336918	0.0433156	0.611856
17281280	Mbip	MAP3K12 binding inhibitory protein 1	ENSMUSG00000021028	0.265646	0.0432716	0.611856
17436315	Ppp1cb	protein phosphatase 1, catalytic subunit, beta isoform	ENSMUSG00000014956	-0.38099	0.0433333	0.611856
17544830	Tex13a	testis expressed 13A	ENSMUSG00000071686	0.408603	0.0433546	0.611856
17417872	P3h1	prolyl 3-hydroxylase 1	ENSMUSG00000028641	-0.392568	0.0433974	0.612029
17255372	Fam117a	family with sequence similarity 117, member A	ENSMUSG00000038893	-0.377303	0.0435064	0.613133
17483165	Hirip3	HIRA interacting protein 3	ENSMUSG00000042606	-0.387354	0.0438257	0.6134
17548458	A730089K16Rik	RIKEN cDNA A730089K16 gene	NA	-0.477059	0.0438148	0.6134
17343710	H2-K1	histocompatibility 2, K1, K region	ENSMUSG00000061232	0.286446	0.0438624	0.6134
17257361	Mrc2	mannose receptor, C type 2	ENSMUSG00000020695	-0.314913	0.0437149	0.6134
17328432	Mcm4	minichromosome maintenance complex component 4	ENSMUSG00000022673	-0.383905	0.043659	0.6134
17506431	Trappc2l	trafficking protein particle complex 2-like	ENSMUSG00000015013	0.264331	0.0438619	0.6134
17238532	Gm26876	predicted gene, 26876	NA	-0.392008	0.0436063	0.6134
17508125	Gm15816	predicted gene 15816	ENSMUSG00000086741	-0.454287	0.0437285	0.6134
17369296	Tor1b	torsin family 1, member B	ENSMUSG00000026848	-0.301603	0.0437579	0.6134
17399940	Flg2	filaggrin family member 2	ENSMUSG00000049133	0.377994	0.0435695	0.6134
17509944	Ncan	neurocan	ENSMUSG00000002341	0.40548	0.0438069	0.6134
17305964	Olfr749	olfactory receptor 749	ENSMUSG00000059069	0.406644	0.0439037	0.613548
17341412	Zfp944	zinc finger protein 944	ENSMUSG00000033972	0.365902	0.0440109	0.613866
17524659	Keap1	kelch-like ECH-associated protein 1	ENSMUSG00000003308	-0.286023	0.0439763	0.613866
17501976	Isyna1	myo-inositol 1-phosphate synthase A1	ENSMUSG00000019139	0.278987	0.0440185	0.613866
17260474	Igfbp3	insulin-like growth factor binding protein 3	ENSMUSG00000020427	-0.379511	0.0441368	0.614428
17457942	Zyx	zyxin	ENSMUSG00000029860	0.272359	0.0444349	0.614428
17297639	Vdac2	voltage-dependent anion channel 2	ENSMUSG00000021771	0.221092	0.0442633	0.614428
17514832	Taf1d	TATA-box binding protein associated factor, RNA polymerase I, D	ENSMUSG00000031939	-0.330698	0.0445158	0.614428
17327019	4930404I05Rik	RIKEN cDNA 4930404I05 gene	ENSMUSG00000087354	0.314101	0.0444649	0.614428
17259512	Gps1	G protein pathway suppressor 1	ENSMUSG00000025156	0.225264	0.0445193	0.614428
17467753	Mat2a	methionine adenosyltransferase II, alpha	ENSMUSG00000053907	-0.323555	0.0444765	0.614428
17468895	Chst13	carbohydrate (chondroitin 4) sulfotransferase 13	ENSMUSG00000056643	-0.410606	0.044101	0.614428
17472114	Plbd1	phospholipase B domain containing 1	ENSMUSG00000030214	0.322189	0.0444323	0.614428
17409649	Vcam1	vascular cell adhesion molecule 1	ENSMUSG00000027962	0.264302	0.044345	0.614428
17360054	Sfxn2	sideroflexin 2	ENSMUSG00000025036	-0.253815	0.0441695	0.614428
17509171	Slc25a4	solute carrier family 25 (mitochondrial carrier, adenine nucleotide translocator), member 4	ENSMUSG00000031633	0.263771	0.044392	0.614428
17419237	Pum1	pumilio RNA-binding family member 1	ENSMUSG00000028580	-0.293488	0.0444868	0.614428
17336516	Btnl2	butyrophilin-like 2	ENSMUSG00000024340	0.302245	0.0444587	0.614428
17358660	Cstf2t	cleavage stimulation factor, 3' pre-RNA subunit 2, tau	ENSMUSG00000053536	-0.31376	0.0442342	0.614428
17426981	Plin2	perilipin 2	ENSMUSG00000028494	0.33746	0.0446193	0.614665
17345527	Klhdc3	kelch domain containing 3	ENSMUSG00000063576	-0.23328	0.0446477	0.614665
17291074	Vmn1r193	vomeronasal 1 receptor 193	ENSMUSG00000046932	0.481658	0.0446901	0.614665
17401610	Gstm5	glutathione S-transferase, mu 5	ENSMUSG00000004032	-0.398117	0.0446816	0.614665
17219208	Cfap126	cilia and flagella associated protein 126	ENSMUSG00000026649	0.415038	0.044686	0.614665
17381143	Myt1	myelin transcription factor 1	ENSMUSG00000010505	0.328586	0.0447222	0.614685
17245202	Yeats4	YEATS domain containing 4	ENSMUSG00000020171	-0.249962	0.0447866	0.615147
17288035	Gm3325	predicted gene 3325	NA	-0.352611	0.0450631	0.615368
17547634	Kpnb1	karyopherin (importin) beta 1	ENSMUSG00000001440	-0.301247	0.0449441	0.615368
17446300	Crygn	crystallin, gamma N	ENSMUSG00000038135	0.397537	0.0449304	0.615368
17250533	Map2k3	mitogen-activated protein kinase kinase 3	ENSMUSG00000018932	-0.339334	0.04501	0.615368
17412202	Faxc	failed axon connections homolog	ENSMUSG00000028246	0.461634	0.0449508	0.615368
17471445	Klrb1	killer cell lectin-like receptor subfamily B member 1	ENSMUSG00000079299	0.533369	0.0450149	0.615368
17493807	Plekhb1	pleckstrin homology domain containing, family B (evectins) member 1	ENSMUSG00000030701	0.331028	0.0450795	0.615368
17372045	Hoxd11	homeobox D11	ENSMUSG00000042499	-0.356129	0.0450706	0.615368
17389324	Emc4	ER membrane protein complex subunit 4	ENSMUSG00000027131	0.255472	0.0449788	0.615368
17284114	Ckb	creatine kinase, brain	ENSMUSG00000001270	0.254829	0.0453266	0.616736
17490211	Clec11a	C-type lectin domain family 11, member a	ENSMUSG00000004473	0.409048	0.045358	0.616736
17522377	Kif9	kinesin family member 9	ENSMUSG00000032489	-0.36657	0.0452378	0.616736
17357444	Fads3	fatty acid desaturase 3	ENSMUSG00000024664	-0.441193	0.0452901	0.616736
17289432	Zfp366	zinc finger protein 366	ENSMUSG00000050919	0.421337	0.0453645	0.616736
17494172	Olfr605	olfactory receptor 605	ENSMUSG00000099743	0.453125	0.0453006	0.616736
17508850	Msr1	macrophage scavenger receptor 1	ENSMUSG00000025044	0.444065	0.046288	0.617166
17368683	Gm10134	predicted gene 10134	NA	0.363355	0.0469622	0.617166
17469919	Tmem40	transmembrane protein 40	ENSMUSG00000059900	0.348612	0.0457669	0.617166
17227797	Rgs18	regulator of G-protein signaling 18	ENSMUSG00000026357	0.461412	0.0468866	0.617166
17219185	Olfml2b	olfactomedin-like 2B	ENSMUSG00000038463	0.288723	0.0457229	0.617166
17457775	Tcrb-J	T cell receptor beta, joining region	NA	0.376228	0.0467356	0.617166
17442128	P2rx7	purinergic receptor P2X, ligand-gated ion channel, 7	ENSMUSG00000029468	0.27812	0.0456361	0.617166
17358690	Papss2	3'-phosphoadenosine 5'-phosphosulfate synthase 2	ENSMUSG00000024899	0.320798	0.0469942	0.617166
17223390	Orc2	origin recognition complex, subunit 2	ENSMUSG00000026037	-0.277978	0.0470307	0.617166
17526421	Atp5l	ATP synthase, H+ transporting, mitochondrial F0 complex, subunit G	ENSMUSG00000038717	-0.573807	0.0469358	0.617166
17483337	Srcap	Snf2-related CREBBP activator protein	ENSMUSG00000053877	-0.221425	0.0466106	0.617166
17278200	Ifi27	interferon, alpha-inducible protein 27	ENSMUSG00000064215	-0.250472	0.0465767	0.617166
17258107	Cd300a	CD300A antigen	ENSMUSG00000034652	0.287057	0.0468436	0.617166
17349774	Hars2	histidyl-tRNA synthetase 2	ENSMUSG00000019143	-0.280314	0.0458018	0.617166
17389009	Eif3m	eukaryotic translation initiation factor 3, subunit M	ENSMUSG00000027170	0.290868	0.0463061	0.617166
17424381	4930466F19Rik	RIKEN cDNA 4930466F19 gene	NA	-0.380496	0.0467843	0.617166
17424428	4930466F19Rik	RIKEN cDNA 4930466F19 gene	NA	-0.380496	0.0467843	0.617166
17434084	4930466F19Rik	RIKEN cDNA 4930466F19 gene	NA	-0.380496	0.0467843	0.617166
17526363	Tmem25	transmembrane protein 25	ENSMUSG00000002032	0.313393	0.0466726	0.617166
17457519	8030453O22Rik	RIKEN cDNA 8030453O22 gene	NA	0.379138	0.0463216	0.617166
17386135	Stk39	serine/threonine kinase 39	ENSMUSG00000027030	0.287412	0.0465302	0.617166
17440812	Ung	uracil DNA glycosylase	ENSMUSG00000029591	-0.318815	0.0465557	0.617166
17467115	Kbtbd2	kelch repeat and BTB (POZ) domain containing 2	ENSMUSG00000059486	-0.325983	0.0467859	0.617166
17402001	Extl2	exostoses (multiple)-like 2	ENSMUSG00000027963	0.284036	0.0464585	0.617166
17274294	Odc1	ornithine decarboxylase, structural 1	ENSMUSG00000011179	-0.419306	0.0464348	0.617166
17343675	Gm19412	predicted gene, 19412	NA	-0.320299	0.0458336	0.617166
17366077	Prlhr	prolactin releasing hormone receptor	ENSMUSG00000045052	0.347785	0.0462059	0.617166
17478601	Herc2	HECT and RLD domain containing E3 ubiquitin protein ligase 2	ENSMUSG00000030451	-0.237307	0.0456076	0.617166
17381511	Gm10855	predicted gene 10855	NA	0.411358	0.04555	0.617166
17460465	Asprv1	aspartic peptidase, retroviral-like 1	ENSMUSG00000033508	0.389111	0.0463551	0.617166
17313169	Tnrc6b	trinucleotide repeat containing 6b	ENSMUSG00000047888	-0.252166	0.0468237	0.617166
17477754	Slc6a16	solute carrier family 6, member 16	NA	-0.331282	0.0468344	0.617166
17441660	Sds	serine dehydratase	ENSMUSG00000029597	-0.369303	0.0467381	0.617166
17350545	Fam170a	family with sequence similarity 170, member A	ENSMUSG00000035420	-0.363199	0.046041	0.617166
17309644	Gpr18	G protein-coupled receptor 18	ENSMUSG00000050350	0.408955	0.0456581	0.617166
17368947	Odf2	outer dense fiber of sperm tails 2	ENSMUSG00000026790	-0.331142	0.0458877	0.617166
17435825	Cenpa	centromere protein A	ENSMUSG00000029177	-0.384878	0.0461373	0.617166
17401500	Dram2	DNA-damage regulated autophagy modulator 2	ENSMUSG00000027900	0.291401	0.0461923	0.617166
17295960	Cwc27	CWC27 spliceosome-associated protein	ENSMUSG00000021715	0.262636	0.0461487	0.617166
17258842	Syngr2	synaptogyrin 2	ENSMUSG00000048277	0.24252	0.0469425	0.617166
17498625	Pnpla6	patatin-like phospholipase domain containing 6	ENSMUSG00000004565	-0.234964	0.045998	0.617166
17297161	3830406C13Rik	RIKEN cDNA 3830406C13 gene	ENSMUSG00000033111	0.264672	0.04646	0.617166
17272415	Ube2o	ubiquitin-conjugating enzyme E2O	ENSMUSG00000020802	-0.407477	0.0456521	0.617166
17427994	Scp2	sterol carrier protein 2, liver	ENSMUSG00000028603	0.304473	0.0464262	0.617166
17484309	Jakmip3	janus kinase and microtubule interacting protein 3	NA	-0.342218	0.0466573	0.617166
17320457	Lmf2	lipase maturation factor 2	ENSMUSG00000022614	-0.311581	0.0454511	0.617166
17498962	Col4a2	collagen, type IV, alpha 2	ENSMUSG00000031503	-0.309425	0.045872	0.617166
17303769	Cfap70	cilia and flagella associated protein 70	ENSMUSG00000039543	0.411225	0.0462256	0.617166
17419015	Fam229a	family with sequence similarity 229, member A	ENSMUSG00000078554	-0.299664	0.0460629	0.617166
17499083	A230072I06Rik	RIKEN cDNA A230072I06 gene	NA	-0.448398	0.0465984	0.617166
17279434	Pacs2	phosphofurin acidic cluster sorting protein 2	ENSMUSG00000021143	-0.281867	0.0468438	0.617166
17490848	Dhdh	dihydrodiol dehydrogenase (dimeric)	ENSMUSG00000011382	0.454271	0.0470119	0.617166
17393221	2310005A03Rik	RIKEN cDNA 2310005A03 gene	ENSMUSG00000087254	0.341737	0.0457957	0.617166
17243312	Fzr1	fizzy/cell division cycle 20 related 1 (Drosophila)	ENSMUSG00000020235	-0.38762	0.0471379	0.618168
17303979	Comtd1	catechol-O-methyltransferase domain containing 1	ENSMUSG00000021773	0.311933	0.0478668	0.618351
17326650	Gm15555	predicted gene 15555	NA	0.330163	0.0475359	0.618351
17359698	Scd4	stearoyl-coenzyme A desaturase 4	ENSMUSG00000050195	0.36066	0.0479419	0.618351
17259383	Slc25a10	solute carrier family 25 (mitochondrial carrier, dicarboxylate transporter), member 10	ENSMUSG00000025792	-0.363433	0.0483534	0.618351
17246146	Myl6	myosin, light polypeptide 6, alkali, smooth muscle and non-muscle	ENSMUSG00000090841	0.640688	0.047923	0.618351
17355538	Haus1	HAUS augmin-like complex, subunit 1	ENSMUSG00000041840	-0.31019	0.0477044	0.618351
17508111	Ap3m2	adaptor-related protein complex 3, mu 2 subunit	ENSMUSG00000031539	0.268795	0.0480765	0.618351
17513713	Piezo1	piezo-type mechanosensitive ion channel component 1	ENSMUSG00000014444	-0.258878	0.0481487	0.618351
17228804	Dars2	aspartyl-tRNA synthetase 2 (mitochondrial)	ENSMUSG00000026709	-0.326689	0.0479654	0.618351
17548211	Gm13777	predicted gene 13777	NA	-0.422533	0.0482359	0.618351
17415529	Gm12708	predicted gene 12708	NA	-0.423324	0.0476611	0.618351
17480416	Gm9990	predicted gene 9990	NA	0.328916	0.0483161	0.618351
17365421	Nt5c2	5'-nucleotidase, cytosolic II	ENSMUSG00000025041	-0.232161	0.0477866	0.618351
17395466	Taf4	TATA-box binding protein associated factor 4	ENSMUSG00000039117	-0.247554	0.0473657	0.618351
17397783	Eif2a	eukaryotic translation initiation factor 2A	ENSMUSG00000027810	0.24232	0.0473355	0.618351
17229433	Nuf2	NUF2, NDC80 kinetochore complex component	ENSMUSG00000026683	-0.458547	0.0479946	0.618351
17391373	1500011K16Rik	RIKEN cDNA 1500011K16 gene	ENSMUSG00000051319	0.309578	0.0482221	0.618351
17270730	Limd2	LIM domain containing 2	ENSMUSG00000040699	0.282541	0.0477365	0.618351
17333630	BC002059	cDNA sequence BC002059	ENSMUSG00000060149	0.3365	0.0479841	0.618351
17443683	Ppp1r35	protein phosphatase 1, regulatory subunit 35	ENSMUSG00000029725	-0.301603	0.0480348	0.618351
17246569	Gm11944	predicted gene 11944	ENSMUSG00000084941	-0.521747	0.048099	0.618351
17321780	Cela1	chymotrypsin-like elastase family, member 1	ENSMUSG00000023031	-0.345329	0.0480459	0.618351
17466119	Mkrn1	makorin, ring finger protein, 1	ENSMUSG00000029922	-0.419331	0.0480482	0.618351
17332133	Dnajc28	DnaJ heat shock protein family (Hsp40) member C28	ENSMUSG00000039763	0.305575	0.0482141	0.618351
17472073	Gsg1	germ cell-specific gene 1	ENSMUSG00000030206	-0.425525	0.0475661	0.618351
17516960	Cadm1	cell adhesion molecule 1	ENSMUSG00000032076	0.327448	0.0479507	0.618351
17276743	Plekhh1	pleckstrin homology domain containing, family H (with MyTH4 domain) member 1	ENSMUSG00000060716	-0.336622	0.0481442	0.618351
17480568	Arrb1	arrestin, beta 1	ENSMUSG00000018909	-0.283361	0.0478705	0.618351
17485706	Cdc42ep5	CDC42 effector protein (Rho GTPase binding) 5	ENSMUSG00000063838	0.459456	0.0473821	0.618351
17438680	Gm7337	DAZ interacting protein 1 pseudogene	ENSMUSG00000067156	0.435588	0.0479088	0.618351
17485282	Tspan32	tetraspanin 32	ENSMUSG00000000244	-0.253553	0.0477629	0.618351
17238974	Fbxo5	F-box protein 5	ENSMUSG00000019773	-0.404566	0.0483681	0.618351
17378017	Bpifb2	BPI fold containing family B, member 2	ENSMUSG00000027481	0.403445	0.0479501	0.618351
17232763	Ddo	D-aspartate oxidase	ENSMUSG00000063428	0.431461	0.047474	0.618351
17225169	Snora75	small nucleolar RNA, H/ACA box 75	ENSMUSG00000064837	0.770092	0.0481312	0.618351
17525993	Tbcel	tubulin folding cofactor E-like	ENSMUSG00000037287	-0.342316	0.0481822	0.618351
17406363	Fhdc1	FH2 domain containing 1	ENSMUSG00000041842	-0.482937	0.047565	0.618351
17417162	Cyp4x1os	cytochrome P450, family 4, subfamily x, polypeptide 1, opposite strand	NA	0.414743	0.0480958	0.618351
17405789	Trim59	tripartite motif-containing 59	ENSMUSG00000034317	-0.303301	0.0483879	0.618351
17490878	Ppp1r15a	protein phosphatase 1, regulatory (inhibitor) subunit 15A	ENSMUSG00000040435	-0.39849	0.0482696	0.618351
17533088	Rbm3os	RNA binding motif protein 3, opposite strand	ENSMUSG00000055188	0.401772	0.0484992	0.619007
17465620	Podxl	podocalyxin-like	ENSMUSG00000025608	-0.369287	0.0485252	0.619007
17470580	Apobec1	apolipoprotein B mRNA editing enzyme, catalytic polypeptide 1	ENSMUSG00000040613	0.330716	0.0485319	0.619007
17320240	1810021B22Rik	RIKEN cDNA 1810021B22 gene	ENSMUSG00000087331	0.337892	0.0487851	0.621839
17313538	Sept3	septin 3	ENSMUSG00000022456	0.316329	0.0489784	0.621927
17376480	Mavs	mitochondrial antiviral signaling protein	ENSMUSG00000037523	-0.237304	0.048851	0.621927
17344331	Gm11131	predicted gene 11131	NA	0.324784	0.048934	0.621927
17225760	Stk25	serine/threonine kinase 25 (yeast)	ENSMUSG00000026277	-0.251165	0.0489069	0.621927
17402558	Elovl6	ELOVL family member 6, elongation of long chain fatty acids (yeast)	ENSMUSG00000041220	0.296388	0.0489586	0.621927
17467384	Igkv10-96	immunoglobulin kappa variable 10-96	NA	0.259848	0.0489463	0.621927
17437887	Limch1	LIM and calponin homology domains 1	ENSMUSG00000037736	-0.295326	0.0491056	0.623147
17353747	Cd14	CD14 antigen	ENSMUSG00000051439	0.324589	0.049168	0.623543
17373120	Celf1	CUGBP, Elav-like family member 1	ENSMUSG00000005506	-0.240161	0.0492068	0.623639
17355213	Cep76	centrosomal protein 76	ENSMUSG00000073542	-0.477008	0.0492518	0.623814
17527542	Cplx3	complexin 3	ENSMUSG00000039714	-0.378818	0.0492861	0.623854
17235002	Prtn3	proteinase 3	ENSMUSG00000057729	0.712365	0.049365	0.623997
17284628	Igh-VJ558	immunoglobulin heavy chain (J558 family)	NA	0.68794	0.0497598	0.623997
17504207	Adgrg3	adhesion G protein-coupled receptor G3	ENSMUSG00000060470	0.548413	0.0494874	0.623997
17515019	Pin1	protein (peptidyl-prolyl cis/trans isomerase) NIMA-interacting 1	ENSMUSG00000032171	-0.342648	0.0495432	0.623997
17404091	Fabp4	fatty acid binding protein 4, adipocyte	ENSMUSG00000062515	0.61626	0.049706	0.623997
17223574	Sumo1	small ubiquitin-like modifier 1	ENSMUSG00000026021	0.236074	0.049391	0.623997
17306274	Rab2b	RAB2B, member RAS oncogene family	ENSMUSG00000022159	0.352398	0.0496797	0.623997
17344405	Ddr1	discoidin domain receptor family, member 1	ENSMUSG00000003534	-0.465056	0.0497307	0.623997
17463482	Klrb1f	killer cell lectin-like receptor subfamily B member 1F	ENSMUSG00000030154	0.421651	0.0497963	0.623997
17376423	Hspa12b	heat shock protein 12B	ENSMUSG00000074793	-0.34845	0.0496806	0.623997
17325234	Sema5b	sema domain, seven thrombospondin repeats (type 1 and type 1-like), transmembrane domain (TM) and short cytoplasmic domain, (semaphorin) 5B	ENSMUSG00000052133	0.355636	0.0497824	0.623997
17484061	Gm10584	predicted gene 10584	NA	0.389684	0.0495234	0.623997
17224191	Tnp1	transition protein 1	ENSMUSG00000026182	-0.341324	0.0494155	0.623997
17346349	Rfx2	regulatory factor X, 2 (influences HLA class II expression)	ENSMUSG00000024206	-0.354389	0.0494796	0.623997
17328000	Usp7	ubiquitin specific peptidase 7	ENSMUSG00000022710	-0.270549	0.0496245	0.623997
17456804	Nrf1	nuclear respiratory factor 1	ENSMUSG00000058440	-0.252903	0.0495766	0.623997
17510419	Gm9933	predicted gene 9933	NA	0.300022	0.0498655	0.624473
17256823	Arl4d	ADP-ribosylation factor-like 4D	ENSMUSG00000034936	-0.337402	0.0499708	0.62462
17297913	Arf4	ADP-ribosylation factor 4	ENSMUSG00000021877	0.253761	0.0499548	0.62462
17220797	Tmem206	transmembrane protein 206	ENSMUSG00000026627	0.250044	0.0499596	0.62462
17270222	Itga2b	integrin alpha 2b	ENSMUSG00000034664	0.437541	0.050174	0.624746
17448960	Clock	circadian locomotor output cycles kaput	ENSMUSG00000029238	0.284623	0.0503606	0.624746
17501768	Tssk6	testis-specific serine kinase 6	ENSMUSG00000047654	0.465321	0.0502504	0.624746
17308734	Gtf2f2	general transcription factor IIF, polypeptide 2	ENSMUSG00000067995	0.276987	0.0503868	0.624746
17539826	Mir532	microRNA 532	ENSMUSG00000070139	0.544329	0.0501067	0.624746
17351143	Sh3tc2	SH3 domain and tetratricopeptide repeats 2	ENSMUSG00000045629	-0.441476	0.0503366	0.624746
17271259	Wipi1	WD repeat domain, phosphoinositide interacting 1	ENSMUSG00000041895	-0.311159	0.0503002	0.624746
17497203	Uros	uroporphyrinogen III synthase	ENSMUSG00000030979	-0.438775	0.0503368	0.624746
17491846	Ndnl2	necdin-like 2	ENSMUSG00000070520	-0.334901	0.0500555	0.624746
17409154	Gstm1	glutathione S-transferase, mu 1	ENSMUSG00000058135	0.315199	0.0502591	0.624746
17409386	Gpsm2	G-protein signalling modulator 2 (AGS3-like, C. elegans)	ENSMUSG00000027883	-0.454531	0.0503143	0.624746
17351111	Csnk1a1	casein kinase 1, alpha 1	ENSMUSG00000024576	-0.22694	0.0501149	0.624746
17302550	Ndfip2	Nedd4 family interacting protein 2	ENSMUSG00000053253	0.262419	0.0501262	0.624746
17524752	Spc24	SPC24, NDC80 kinetochore complex component, homolog (S. cerevisiae)	ENSMUSG00000074476	-0.435425	0.0504935	0.625254
17409627	A930005H10Rik	RIKEN cDNA A930005H10 gene	ENSMUSG00000054426	0.404835	0.0505527	0.625254
17308454	Xpo7	exportin 7	ENSMUSG00000022100	-0.335407	0.050545	0.625254
17510200	Arrdc2	arrestin domain containing 2	ENSMUSG00000002910	-0.308096	0.0505247	0.625254
17221939	Phf3	PHD finger protein 3	ENSMUSG00000048874	-0.231157	0.0506165	0.625656
17449656	Ppef2	protein phosphatase, EF hand calcium-binding domain 2	ENSMUSG00000029410	0.33859	0.0509075	0.626945
17375929	Gm14244	predicted gene 14244	ENSMUSG00000087162	-0.367311	0.0508561	0.626945
17305757	Wdhd1	WD repeat and HMG-box DNA binding protein 1	ENSMUSG00000037572	-0.490457	0.0508077	0.626945
17375373	B2m	beta-2 microglobulin	ENSMUSG00000060802	0.223145	0.0508707	0.626945
17445308	Cyp51	cytochrome P450, family 51	ENSMUSG00000001467	0.321009	0.0509088	0.626945
17497113	Fam53b	family with sequence similarity 53, member B	ENSMUSG00000030956	-0.268522	0.050785	0.626945
17402981	Emcn	endomucin	ENSMUSG00000054690	0.409116	0.0510738	0.62726
17525868	Ubash3b	ubiquitin associated and SH3 domain containing, B	ENSMUSG00000032020	0.276409	0.0510133	0.62726
17221436	Sbspon	somatomedin B and thrombospondin, type 1 domain containing	ENSMUSG00000032719	-0.333507	0.0510814	0.62726
17331873	Krtap19-4	keratin associated protein 19-4	ENSMUSG00000043982	0.333534	0.0510393	0.62726
17280842	Ifrd1	interferon-related developmental regulator 1	ENSMUSG00000001627	0.264495	0.0510911	0.62726
17383522	2600006K01Rik	RIKEN cDNA 2600006K01 gene	NA	-0.328585	0.0511308	0.627363
17343299	Notch3	notch 3	ENSMUSG00000038146	-0.333449	0.0512413	0.627949
17527719	Cd276	CD276 antigen	ENSMUSG00000035914	0.287661	0.0512225	0.627949
17437247	Lap3	leucine aminopeptidase 3	ENSMUSG00000039682	0.30281	0.0516017	0.628596
17285586	Aoah	acyloxyacyl hydrolase	ENSMUSG00000021322	0.475685	0.0513597	0.628596
17536067	Tmem47	transmembrane protein 47	ENSMUSG00000025666	0.426826	0.0522159	0.628596
17306272	Snord8	small nucleolar RNA, C/D box 8	ENSMUSG00000093044	0.240024	0.0522239	0.628596
17429285	Olfr1333	olfactory receptor 1333	ENSMUSG00000073770	0.367154	0.0519771	0.628596
17486864	C5ar1	complement component 5a receptor 1	ENSMUSG00000049130	0.498752	0.0515085	0.628596
17499347	4932443I19Rik	RIKEN cDNA 4932443I19 gene	ENSMUSG00000090336	0.323273	0.0519663	0.628596
17260630	Gm12000	predicted gene 12000	NA	-0.34461	0.0522216	0.628596
17318089	Ly6c1	lymphocyte antigen 6 complex, locus C1	ENSMUSG00000079018	-0.474808	0.0521032	0.628596
17333966	Zfp760	zinc finger protein 760	ENSMUSG00000067928	0.3526	0.0522993	0.628596
17329063	Klhl6	kelch-like 6	ENSMUSG00000043008	0.299863	0.0516172	0.628596
17387407	Tfpi	tissue factor pathway inhibitor	ENSMUSG00000027082	0.349469	0.0522813	0.628596
17505375	Pkd1l3	polycystic kidney disease 1 like 3	ENSMUSG00000048827	0.359365	0.0518555	0.628596
17487149	Foxa3	forkhead box A3	ENSMUSG00000040891	0.355993	0.0514028	0.628596
17219680	Olfr432	olfactory receptor 432	ENSMUSG00000047048	-0.391423	0.0521059	0.628596
17245433	Msrb3	methionine sulfoxide reductase B3	ENSMUSG00000051236	0.326749	0.0516465	0.628596
17404821	Ccna2	cyclin A2	ENSMUSG00000027715	-0.450923	0.051743	0.628596
17278696	Mir665	microRNA 665	ENSMUSG00000076313	0.336877	0.051956	0.628596
17531168	Dag1	dystroglycan 1	ENSMUSG00000039952	-0.347138	0.0516601	0.628596
17376510	Smox	spermine oxidase	ENSMUSG00000027333	-0.464281	0.0521579	0.628596
17352419	Zfp438	zinc finger protein 438	ENSMUSG00000050945	0.364871	0.0520496	0.628596
17379523	Ube2c	ubiquitin-conjugating enzyme E2C	ENSMUSG00000001403	-0.500367	0.0519676	0.628596
17442909	Gbas	glioblastoma amplified sequence	ENSMUSG00000029432	0.230574	0.0516694	0.628596
17459936	Ccdc142	coiled-coil domain containing 142	ENSMUSG00000079511	-0.352445	0.0520061	0.628596
17301247	Pinx1	PIN2/TERF1 interacting, telomerase inhibitor 1	ENSMUSG00000021958	0.242093	0.0517607	0.628596
17533640	Cdk16	cyclin-dependent kinase 16	ENSMUSG00000031065	-0.255454	0.0521102	0.628596
17513010	Clec18a	C-type lectin domain family 18, member A	ENSMUSG00000033633	-0.46884	0.0522926	0.628596
17457056	Plxna4os1	plexin A4, opposite strand 1	ENSMUSG00000086763	0.333696	0.0520614	0.628596
17270162	Slc4a1	solute carrier family 4 (anion exchanger), member 1	ENSMUSG00000006574	-0.359359	0.0519333	0.628596
17262669	Sowaha	sosondowah ankyrin repeat domain family member A	ENSMUSG00000044352	-0.354081	0.051666	0.628596
17256673	Psme3	proteaseome (prosome, macropain) activator subunit 3 (PA28 gamma, Ki)	ENSMUSG00000078652	-0.274534	0.052117	0.628596
17310827	Fam173b	family with sequence similarity 173, member B	ENSMUSG00000039065	-0.41142	0.0517188	0.628596
17458514	Npy	neuropeptide Y	ENSMUSG00000029819	0.570582	0.052625	0.628624
17307726	Extl3	exostoses (multiple)-like 3	ENSMUSG00000021978	-0.248217	0.052637	0.628624
17435146	Psmc2	proteasome (prosome, macropain) 26S subunit, ATPase 2	ENSMUSG00000028932	-0.328165	0.052445	0.628624
17506081	Osgin1	oxidative stress induced growth inhibitor 1	ENSMUSG00000074063	0.313351	0.0524299	0.628624
17528586	Ccnb2	cyclin B2	ENSMUSG00000032218	-0.454834	0.0526471	0.628624
17349922	Pcdhb16	protocadherin beta 16	ENSMUSG00000047910	0.453445	0.0526399	0.628624
17222179	Lman2l	lectin, mannose-binding 2-like	ENSMUSG00000001143	-0.4249	0.0523813	0.628624
17484494	Mtg1	mitochondrial ribosome-associated GTPase 1	ENSMUSG00000039018	0.291405	0.0525742	0.628624
17311286	Oxr1	oxidation resistance 1	ENSMUSG00000022307	0.248373	0.0524009	0.628624
17268898	Gm12359	predicted gene 12359	ENSMUSG00000075576	0.309712	0.0525787	0.628624
17292329	Mirlet7a-1	microRNA let7a-1	ENSMUSG00000065421	0.496413	0.0525742	0.628624
17298324	Pbrm1	polybromo 1	ENSMUSG00000042323	-0.237704	0.0527277	0.629211
17427746	Prkaa2	protein kinase, AMP-activated, alpha 2 catalytic subunit	ENSMUSG00000028518	0.3392	0.0527761	0.629414
17268523	Gpr179	G protein-coupled receptor 179	ENSMUSG00000070337	-0.371237	0.052895	0.630455
17464473	4732416N19Rik	RIKEN cDNA 4732416N19 gene	NA	0.326402	0.0530105	0.631456
17358749	Lipn	lipase, family member N	ENSMUSG00000024770	0.462779	0.0545718	0.631798
17519282	Rab27a	RAB27A, member RAS oncogene family	ENSMUSG00000032202	0.245451	0.0540392	0.631798
17250863	2810001G20Rik	RIKEN cDNA 2810001G20 gene	ENSMUSG00000087497	-0.294379	0.0539242	0.631798
17312035	LOC105245970	uncharacterized LOC105245970	NA	0.330827	0.0534276	0.631798
17229454	Rgs4	regulator of G-protein signaling 4	ENSMUSG00000038530	-0.43942	0.0547122	0.631798
17342964	Stk38	serine/threonine kinase 38	ENSMUSG00000024006	-0.329243	0.0548659	0.631798
17232731	Rnu3a	U3A small nuclear RNA	NA	-0.431812	0.0532671	0.631798
17470890	Usp5	ubiquitin specific peptidase 5 (isopeptidase T)	ENSMUSG00000038429	-0.247058	0.0545703	0.631798
17272941	LOC102640451	uncharacterized LOC102640451	NA	0.314693	0.0531005	0.631798
17308319	Piwil2	piwi-like RNA-mediated gene silencing 2	ENSMUSG00000033644	0.418387	0.0540662	0.631798
17398406	Fam198b	family with sequence similarity 198, member B	ENSMUSG00000027955	0.331566	0.0536438	0.631798
17416773	Nrd1	nardilysin, N-arginine dibasic convertase, NRD convertase 1	ENSMUSG00000053510	-0.288863	0.0531107	0.631798
17549292	Nlrp1b	NLR family, pyrin domain containing 1B	ENSMUSG00000070390	0.396495	0.0536969	0.631798
17539966	Gata1	GATA binding protein 1	ENSMUSG00000031162	-0.447784	0.0539916	0.631798
17314624	Olfr279	olfactory receptor 279	ENSMUSG00000054036	0.355454	0.0533454	0.631798
17445257	Rbm48	RNA binding motif protein 48	ENSMUSG00000040302	0.312785	0.0547411	0.631798
17262174	Rack1	receptor for activated C kinase 1	ENSMUSG00000020372	-0.467625	0.0543275	0.631798
17495466	Arl6ip1	ADP-ribosylation factor-like 6 interacting protein 1	ENSMUSG00000030654	-0.26199	0.0531976	0.631798
17523201	Myrip	myosin VIIA and Rab interacting protein	ENSMUSG00000041794	0.385436	0.0545455	0.631798
17324522	Il1rap	interleukin 1 receptor accessory protein	ENSMUSG00000022514	0.311773	0.054484	0.631798
17353628	Spata24	spermatogenesis associated 24	ENSMUSG00000024352	-0.273178	0.05385	0.631798
17397654	4931419H13Rik	RIKEN cDNA 4931419H13 gene	ENSMUSG00000106589	0.431673	0.0537505	0.631798
17404601	Gnb4	guanine nucleotide binding protein (G protein), beta 4	ENSMUSG00000027669	0.27178	0.0546937	0.631798
17260744	Egfros	epidermal growth factor receptor, opposite strand	NA	0.405185	0.0541056	0.631798
17514806	Taf1d	TATA-box binding protein associated factor, RNA polymerase I, D	ENSMUSG00000031939	0.233117	0.0545293	0.631798
17479548	Vps33b	vacuolar protein sorting 33B (yeast)	ENSMUSG00000030534	0.412395	0.0546549	0.631798
17358797	Fas	Fas (TNF receptor superfamily member 6)	ENSMUSG00000024778	0.322715	0.0544021	0.631798
17431861	Nbl1	neuroblastoma, suppression of tumorigenicity 1	ENSMUSG00000041120	0.378596	0.0533616	0.631798
17349209	Lims2	LIM and senescent cell antigen like domains 2	ENSMUSG00000024395	0.334386	0.0534405	0.631798
17452089	Oas1e	2'-5' oligoadenylate synthetase 1E	ENSMUSG00000066867	-0.663359	0.0544043	0.631798
17254927	LOC102642420	uncharacterized LOC102642420	NA	-0.369036	0.0534803	0.631798
17427686	Slc35d1	solute carrier family 35 (UDP-glucuronic acid/UDP-N-acetylgalactosamine dual transporter), member D1	ENSMUSG00000028521	-0.253659	0.0532766	0.631798
17345180	Tmem151b	transmembrane protein 151B	ENSMUSG00000096847	0.3005	0.0544414	0.631798
17491378	E2f8	E2F transcription factor 8	ENSMUSG00000046179	-0.469637	0.0541183	0.631798
17423823	Orc3	origin recognition complex, subunit 3	ENSMUSG00000040044	0.305239	0.053932	0.631798
17348879	Asxl3	additional sex combs like 3 (Drosophila)	ENSMUSG00000045215	-0.345897	0.0540514	0.631798
17411761	Ccne2	cyclin E2	ENSMUSG00000028212	-0.415958	0.0549131	0.631798
17299414	Gm6498	glyceraldehyde-3-phosphate dehydrogenase pseudogene	ENSMUSG00000063885	0.320741	0.0536513	0.631798
17322280	Atp5g2	ATP synthase, H+ transporting, mitochondrial F0 complex, subunit C2 (subunit 9)	ENSMUSG00000062683	0.238999	0.0536012	0.631798
17399374	Muc1	mucin 1, transmembrane	ENSMUSG00000042784	0.484396	0.0546525	0.631798
17262702	Rad50	RAD50 double strand break repair protein	ENSMUSG00000020380	0.246651	0.0545468	0.631798
17229403	Mgst3	microsomal glutathione S-transferase 3	ENSMUSG00000026688	-0.513516	0.0541991	0.631798
17400562	Hist2h2bb	histone cluster 2, H2bb	ENSMUSG00000105827	-0.400427	0.0536859	0.631798
17301117	Trim13	tripartite motif-containing 13	ENSMUSG00000035235	0.488548	0.0548893	0.631798
17227764	Rgs2	regulator of G-protein signaling 2	ENSMUSG00000026360	0.320484	0.0538162	0.631798
17272594	Tk1	thymidine kinase 1	ENSMUSG00000025574	-0.38616	0.0549335	0.631798
17287464	Arl10	ADP-ribosylation factor-like 10	ENSMUSG00000025870	0.543958	0.0542984	0.631798
17408563	Vangl1	vang-like 1 (van gogh, Drosophila)	ENSMUSG00000027860	-0.389732	0.0533377	0.631798
17279169	Mark3	MAP/microtubule affinity regulating kinase 3	ENSMUSG00000007411	-0.220685	0.0540457	0.631798
17502016	Pde4c	phosphodiesterase 4C, cAMP specific	ENSMUSG00000031842	0.296613	0.0535196	0.631798
17372592	Ypel4	yippee-like 4 (Drosophila)	ENSMUSG00000034059	-0.432804	0.054157	0.631798
17385654	Itgb6	integrin beta 6	ENSMUSG00000026971	0.396852	0.0545551	0.631798
17515132	Atg4d	autophagy related 4D, cysteine peptidase	ENSMUSG00000002820	-0.310568	0.0535338	0.631798
17477766	1700039E15Rik	RIKEN cDNA 1700039E15 gene	ENSMUSG00000070568	0.397216	0.053993	0.631798
17416415	Cdcp2	CUB domain containing protein 2	ENSMUSG00000047636	0.343914	0.0548857	0.631798
17464063	Slco1c1	solute carrier organic anion transporter family, member 1c1	ENSMUSG00000030235	-0.322956	0.054811	0.631798
17482128	4930583K01Rik	RIKEN cDNA 4930583K01 gene	ENSMUSG00000055159	0.368556	0.0536232	0.631798
17270028	Mpp2	membrane protein, palmitoylated 2 (MAGUK p55 subfamily member 2)	ENSMUSG00000017314	-0.44208	0.0549244	0.631798
17234926	Bsg	basigin	ENSMUSG00000023175	-0.328264	0.0536061	0.631798
17230702	1700056E22Rik	RIKEN cDNA 1700056E22 gene	ENSMUSG00000044854	-0.509074	0.0543575	0.631798
17312200	Gml2	glycosylphosphatidylinositol anchored molecule like 2	ENSMUSG00000068600	0.595473	0.055053	0.63181
17500941	Ufsp2	UFM1-specific peptidase 2	ENSMUSG00000031634	0.316497	0.0550057	0.63181
17518680	Dapk2	death-associated protein kinase 2	ENSMUSG00000032380	-0.361426	0.055041	0.63181
17487977	Erich4	glutamate rich 4	ENSMUSG00000074261	0.541116	0.0550608	0.63181
17451126	Ep400	E1A binding protein p400	ENSMUSG00000029505	0.199493	0.0551532	0.632146
17289699	Ercc8	excision repaiross-complementing rodent repair deficiency, complementation group 8	ENSMUSG00000021694	0.249089	0.0551436	0.632146
17362256	Flrt1	fibronectin leucine rich transmembrane protein 1	ENSMUSG00000047787	0.535192	0.0553044	0.633516
17468075	Htra2	HtrA serine peptidase 2	ENSMUSG00000068329	-0.249265	0.0553699	0.633541
17362279	Naa40	N(alpha)-acetyltransferase 40, NatD catalytic subunit	ENSMUSG00000024764	-0.289334	0.0553676	0.633541
17468702	H1fx	H1 histone family, member X	ENSMUSG00000044927	0.463598	0.0555775	0.634144
17506273	Cox4i1	cytochrome c oxidase subunit IV isoform 1	ENSMUSG00000031818	-0.263039	0.0555875	0.634144
17392821	4921509C19Rik	RIKEN cDNA 4921509C19 gene	ENSMUSG00000061525	-0.424134	0.0555311	0.634144
17312939	Polr2f	polymerase (RNA) II (DNA directed) polypeptide F	ENSMUSG00000033020	-0.318549	0.0555791	0.634144
17366918	Mir466d	microRNA 466d	ENSMUSG00000078031	0.381289	0.0554813	0.634144
17217182	Nuak2	NUAK family, SNF1-like kinase, 2	ENSMUSG00000009772	0.270837	0.0556127	0.634144
17453055	5930412G12Rik	RIKEN cDNA 5930412G12 gene	ENSMUSG00000072591	0.442183	0.0556765	0.634509
17360950	Ppp6r3	protein phosphatase 6, regulatory subunit 3	ENSMUSG00000024908	-0.215995	0.0558539	0.635197
17416690	Orc1	origin recognition complex, subunit 1	ENSMUSG00000028587	-0.566341	0.0558638	0.635197
17471201	Rad51ap1	RAD51 associated protein 1	ENSMUSG00000030346	-0.423643	0.0557801	0.635197
17327747	Tfap4	transcription factor AP4	ENSMUSG00000005718	0.263491	0.0558111	0.635197
17398993	Gm3764	predicted gene 3764	NA	0.34552	0.0559135	0.635401
17234192	Zwint	ZW10 interactor	ENSMUSG00000019923	-0.256755	0.0559572	0.635536
17477127	Vsig10l	V-set and immunoglobulin domain containing 10 like	ENSMUSG00000070604	0.402757	0.0561538	0.637408
17366589	A230108P19Rik	RIKEN cDNA A230108P19 gene	ENSMUSG00000087125	0.393374	0.0561927	0.637488
17249108	Mir340	microRNA 340	ENSMUSG00000065417	0.425751	0.0564047	0.637607
17284515	Ighv1-12	immunoglobulin heavy variable V1-12	NA	0.95087	0.0571824	0.637607
17367004	Il15ra	interleukin 15 receptor, alpha chain	ENSMUSG00000023206	0.32761	0.0568535	0.637607
17355435	Scarna17	small Cajal body-specific RNA 17	NA	0.202174	0.0569163	0.637607
17474371	Pglyrp1	peptidoglycan recognition protein 1	ENSMUSG00000030413	0.389857	0.0567279	0.637607
17286682	Bmp6	bone morphogenetic protein 6	ENSMUSG00000039004	0.290151	0.0570952	0.637607
17253674	Poldip2	polymerase (DNA-directed), delta interacting protein 2	ENSMUSG00000001100	0.254587	0.0564814	0.637607
17435251	Klhl7	kelch-like 7	ENSMUSG00000028986	0.291344	0.0564995	0.637607
17290890	A530099J19Rik	RIKEN cDNA A530099J19 gene	ENSMUSG00000047462	0.46927	0.0565872	0.637607
17501520	March1	membrane-associated ring finger (C3HC4) 1	ENSMUSG00000036469	0.289446	0.0566923	0.637607
17402607	Col25a1	collagen, type XXV, alpha 1	ENSMUSG00000058897	0.326683	0.0572234	0.637607
17328225	Cpped1	calcineurin-like phosphoesterase domain containing 1	ENSMUSG00000065979	0.311963	0.0566453	0.637607
17263063	Hand1	heart and neural crest derivatives expressed transcript 1	ENSMUSG00000037335	0.394146	0.0569581	0.637607
17499480	Kbtbd11	kelch repeat and BTB (POZ) domain containing 11	ENSMUSG00000055675	-0.329081	0.0571405	0.637607
17443565	Gigyf1	GRB10 interacting GYF protein 1	ENSMUSG00000029714	-0.278582	0.0572978	0.637607
17531877	Crtap	cartilage associated protein	ENSMUSG00000032431	0.33485	0.0567676	0.637607
17496839	Pycard	PYD and CARD domain containing	ENSMUSG00000030793	0.365472	0.056811	0.637607
17237084	Ccdc59	coiled-coil domain containing 59	ENSMUSG00000019897	0.279028	0.0567299	0.637607
17543321	Zc4h2	zinc finger, C4H2 domain containing	ENSMUSG00000035062	0.305317	0.0567904	0.637607
17371912	Zak	sterile alpha motif and leucine zipper containing kinase AZK	ENSMUSG00000004085	-0.352366	0.0564125	0.637607
17375480	Gm14085	predicted gene 14085	ENSMUSG00000079071	-0.496853	0.0564577	0.637607
17308669	Gm15628	predicted gene 15628	NA	-0.40557	0.0563107	0.637607
17393868	Mafb	v-maf musculoaponeurotic fibrosarcoma oncogene family, protein B (avian)	ENSMUSG00000074622	0.354285	0.0563863	0.637607
17418592	Clspn	claspin	ENSMUSG00000042489	-0.461138	0.0570798	0.637607
17524156	4931406C07Rik	RIKEN cDNA 4931406C07 gene	ENSMUSG00000031938	0.29646	0.0571317	0.637607
17402361	Sec24d	Sec24 related gene family, member D (S. cerevisiae)	ENSMUSG00000039234	0.343481	0.0570058	0.637607
17387542	P2rx3	purinergic receptor P2X, ligand-gated ion channel, 3	ENSMUSG00000027071	0.399371	0.0573159	0.637607
17550462	Six3os1	SIX homeobox 3, opposite strand 1	ENSMUSG00000093460	0.352557	0.0566051	0.637607
17353786	Gm10544	predicted gene 10544	NA	-0.430246	0.0571371	0.637607
17437390	Pi4k2b	phosphatidylinositol 4-kinase type 2 beta	ENSMUSG00000029186	-0.299591	0.0563563	0.637607
17516030	Tmem218	transmembrane protein 218	ENSMUSG00000032121	0.272093	0.0567655	0.637607
17520425	Pcolce2	procollagen C-endopeptidase enhancer 2	ENSMUSG00000015354	0.372405	0.057175	0.637607
17512740	Nob1	NIN1/RPN12 binding protein 1 homolog	ENSMUSG00000003848	0.269136	0.0572221	0.637607
17395133	Nespas	neuroendocrine secretory protein antisense	ENSMUSG00000086537	-0.462531	0.0565021	0.637607
17416448	Hspb11	heat shock protein family B (small), member 11	ENSMUSG00000063172	0.369349	0.0573183	0.637607
17463673	Etv6	ets variant 6	ENSMUSG00000030199	0.286527	0.0574089	0.637905
17258867	Birc5	baculoviral IAP repeat-containing 5	ENSMUSG00000017716	-0.539917	0.0573885	0.637905
17535951	Fundc2	FUN14 domain containing 2	ENSMUSG00000031198	-0.277074	0.057731	0.637974
17505453	Snord71	small nucleolar RNA, C/D box 71	NA	0.266776	0.0574906	0.637974
17451867	Rfc5	replication factor C (activator 1) 5	ENSMUSG00000029363	-0.316536	0.0576842	0.637974
17474534	Opa3	optic atrophy 3	ENSMUSG00000052214	-0.250957	0.0577114	0.637974
17466996	Fkbp14	FK506 binding protein 14	ENSMUSG00000038074	0.321289	0.0574527	0.637974
17503254	Klf1	Kruppel-like factor 1 (erythroid)	ENSMUSG00000054191	-0.49434	0.0577177	0.637974
17295718	Cdk7	cyclin-dependent kinase 7	ENSMUSG00000069089	0.272247	0.0577487	0.637974
17378149	Bpifb1	BPI fold containing family B, member 1	ENSMUSG00000027485	0.331331	0.0578285	0.637974
17246963	Gm11963	predicted gene 11963	NA	-0.441594	0.0578149	0.637974
17383985	Ttc16	tetratricopeptide repeat domain 16	ENSMUSG00000039021	0.338402	0.0575386	0.637974
17467608	Rmnd5a	required for meiotic nuclear division 5 homolog A	ENSMUSG00000002222	-0.217464	0.0576933	0.637974
17243014	Abhd17a	abhydrolase domain containing 17A	ENSMUSG00000003346	-0.302728	0.0578295	0.637974
17505877	Clec3a	C-type lectin domain family 3, member a	ENSMUSG00000008874	0.333536	0.0576977	0.637974
17337706	Rhag	Rhesus blood group-associated A glycoprotein	ENSMUSG00000023926	-0.505825	0.0578644	0.638006
17395700	Ythdf1	YTH domain family 1	ENSMUSG00000038848	0.220381	0.057976	0.638886
17337110	H2-Q5	histocompatibility 2, Q region locus 5	ENSMUSG00000055413	0.512312	0.0580495	0.639343
17361878	Slc22a20	solute carrier family 22 (organic anion transporter), member 20	ENSMUSG00000037451	0.311228	0.058113	0.63969
17403864	Mir186	microRNA 186	ENSMUSG00000065431	-0.629026	0.0581761	0.639924
17284662	Ighm	immunoglobulin heavy constant mu	NA	0.663854	0.0588181	0.639924
17343461	Zfp871	zinc finger protein 871	ENSMUSG00000024298	-0.249428	0.0588369	0.639924
17374569	Bub1b	BUB1B, mitotic checkpoint serine/threonine kinase	ENSMUSG00000040084	-0.439925	0.0589072	0.639924
17372705	Tnks1bp1	tankyrase 1 binding protein 1	ENSMUSG00000033955	-0.281648	0.0584103	0.639924
17427322	Gm830	predicted gene 830	NA	0.456319	0.0584558	0.639924
17462141	Olfr214	olfactory receptor 214	ENSMUSG00000051046	0.403469	0.0588819	0.639924
17243344	Celf5	CUGBP, Elav-like family member 5	ENSMUSG00000034818	0.323247	0.0588309	0.639924
17318422	Mirt2	myocardial infraction associated transcript 2	NA	0.38831	0.0589054	0.639924
17294518	Slf1	SMC5-SMC6 complex localization factor 1	ENSMUSG00000021597	-0.244368	0.0588363	0.639924
17456121	Mdfic	MyoD family inhibitor domain containing	ENSMUSG00000041390	0.323317	0.0583548	0.639924
17337955	Mrpl14	mitochondrial ribosomal protein L14	ENSMUSG00000023939	-0.401286	0.0584265	0.639924
17351634	Ccdc68	coiled-coil domain containing 68	ENSMUSG00000038903	0.350025	0.0585324	0.639924
17362070	Ccdc88b	coiled-coil domain containing 88B	ENSMUSG00000047810	-0.299517	0.0589336	0.639924
17512001	Cfap20	cilia and flagella associated protein 20	ENSMUSG00000031796	0.296375	0.0588153	0.639924
17523994	Cep57	centrosomal protein 57	ENSMUSG00000031922	-0.273719	0.0586855	0.639924
17233347	Gja1	gap junction protein, alpha 1	ENSMUSG00000050953	0.28618	0.0582632	0.639924
17489151	Psenen	presenilin enhancer gamma secretase subunit	ENSMUSG00000036835	-0.295863	0.0588048	0.639924
17459303	Igkv9-129	immunoglobulin kappa variable 9-129	NA	0.691161	0.0583931	0.639924
17357640	Ms4a4a	membrane-spanning 4-domains, subfamily A, member 4A	ENSMUSG00000101389	0.373263	0.058748	0.639924
17345038	Cd2ap	CD2-associated protein	ENSMUSG00000061665	0.30074	0.0584452	0.639924
17263087	Gm12247	predicted gene 12247	NA	-0.272013	0.058594	0.639924
17260524	Pkd1l1	polycystic kidney disease 1 like 1	ENSMUSG00000046634	-0.353817	0.0583472	0.639924
17223863	Idh1	isocitrate dehydrogenase 1 (NADP+), soluble	ENSMUSG00000025950	0.240328	0.0586949	0.639924
17308772	Lacc1	laccase (multicopper oxidoreductase) domain containing 1	ENSMUSG00000044350	0.295171	0.0583322	0.639924
17458573	Snx10	sorting nexin 10	ENSMUSG00000038301	0.302854	0.060723	0.640704
17347406	Prkd3	protein kinase D3	ENSMUSG00000024070	0.258594	0.0612094	0.640704
17396383	Tnfsf10	tumor necrosis factor (ligand) superfamily, member 10	ENSMUSG00000039304	0.283018	0.0611832	0.640704
17248666	Rnf145	ring finger protein 145	ENSMUSG00000019189	-0.215442	0.0591996	0.640704
17481133	Olfr552	olfactory receptor 552	ENSMUSG00000073973	0.353212	0.0601403	0.640704
17528836	Mapk6	mitogen-activated protein kinase 6	ENSMUSG00000042688	0.241134	0.0611064	0.640704
17320248	Tubgcp6	tubulin, gamma complex associated protein 6	ENSMUSG00000051786	-0.296721	0.0609212	0.640704
17521686	Usp4	ubiquitin specific peptidase 4 (proto-oncogene)	ENSMUSG00000032612	-0.228446	0.0600734	0.640704
17266698	Myo1d	myosin ID	ENSMUSG00000035441	-0.385011	0.0592975	0.640704
17252341	Xaf1	XIAP associated factor 1	ENSMUSG00000040483	0.319435	0.0590819	0.640704
17525186	Jam3	junction adhesion molecule 3	ENSMUSG00000031990	-0.285564	0.0603375	0.640704
17366542	Nudt5	nudix (nucleoside diphosphate linked moiety X)-type motif 5	ENSMUSG00000025817	-0.255507	0.061156	0.640704
17306045	Klhl33	kelch-like 33	ENSMUSG00000090799	-0.367783	0.0598685	0.640704
17288780	Mctp1	multiple C2 domains, transmembrane 1	ENSMUSG00000021596	0.385412	0.0603903	0.640704
17313350	Zc3h7b	zinc finger CCCH type containing 7B	ENSMUSG00000022390	-0.261264	0.0601651	0.640704
17502521	F2rl3	coagulation factor II (thrombin) receptor-like 3	ENSMUSG00000050147	0.400261	0.0596334	0.640704
17442970	Vkorc1l1	vitamin K epoxide reductase complex, subunit 1-like 1	ENSMUSG00000066735	-0.302802	0.0599999	0.640704
17230879	Kctd3	potassium channel tetramerisation domain containing 3	ENSMUSG00000026608	-0.233183	0.060661	0.640704
17357150	Wdr74	WD repeat domain 74	ENSMUSG00000042729	0.232978	0.060697	0.640704
17429301	Gm12866	predicted gene 12866	NA	0.347385	0.0591308	0.640704
17242924	Uqcr11	ubiquinol-cytochrome c reductase, complex III subunit XI	ENSMUSG00000020163	-0.299114	0.0594249	0.640704
17524847	Epor	erythropoietin receptor	ENSMUSG00000006235	-0.423372	0.0611674	0.640704
17257798	Cep112os2	centrosomal protein 112, opposite strand 2	NA	0.394933	0.0604977	0.640704
17406205	Gucy1b3	guanylate cyclase 1, soluble, beta 3	ENSMUSG00000028005	0.333154	0.0596328	0.640704
17462647	M6pr	mannose-6-phosphate receptor, cation dependent	ENSMUSG00000007458	0.219839	0.0607819	0.640704
17492619	Blm	Bloom syndrome, RecQ helicase-like	ENSMUSG00000030528	-0.416308	0.0592265	0.640704
17368302	Pmpca	peptidase (mitochondrial processing) alpha	ENSMUSG00000026926	-0.224923	0.0595607	0.640704
17447510	Mrfap1	Morf4 family associated protein 1	ENSMUSG00000055302	-0.248281	0.0611104	0.640704
17429896	Cdca8	cell division cycle associated 8	ENSMUSG00000028873	-0.417769	0.0600912	0.640704
17237851	Avil	advillin	ENSMUSG00000025432	0.376074	0.0610368	0.640704
17481684	Akip1	A kinase (PRKA) interacting protein 1	ENSMUSG00000031023	-0.298827	0.059914	0.640704
17439511	Prdm8	PR domain containing 8	ENSMUSG00000035456	0.373111	0.0612146	0.640704
17311428	Ebag9	estrogen receptor-binding fragment-associated gene 9	ENSMUSG00000022339	0.286661	0.0600637	0.640704
17343170	Tff2	trefoil factor 2 (spasmolytic protein 1)	ENSMUSG00000024028	0.39347	0.0593672	0.640704
17282956	Gm7104	REX1, RNA exonuclease 1 homolog pseudogene	NA	0.397019	0.0597772	0.640704
17333036	Rsph3a	radial spoke 3A homolog (Chlamydomonas)	ENSMUSG00000073471	0.410058	0.0608099	0.640704
17381779	Rsu1	Ras suppressor protein 1	ENSMUSG00000026727	0.24661	0.0605905	0.640704
17247898	Fancl	Fanconi anemia, complementation group L	ENSMUSG00000004018	-0.228546	0.0611108	0.640704
17266335	Traf4	TNF receptor associated factor 4	ENSMUSG00000017386	-0.269552	0.059421	0.640704
17299316	Socs4	suppressor of cytokine signaling 4	ENSMUSG00000048379	-0.238925	0.0611566	0.640704
17525746	AW551984	expressed sequence AW551984	ENSMUSG00000038112	-0.334069	0.0606127	0.640704
17234630	Pofut2	protein O-fucosyltransferase 2	ENSMUSG00000020260	0.245237	0.0594616	0.640704
17239401	Pex3	peroxisomal biogenesis factor 3	ENSMUSG00000019809	0.209015	0.0595925	0.640704
17306877	Adcy4	adenylate cyclase 4	ENSMUSG00000022220	0.300183	0.0594843	0.640704
17496777	Zfp668	zinc finger protein 668	ENSMUSG00000049728	-0.299946	0.0603901	0.640704
17427222	Caap1	caspase activity and apoptosis inhibitor 1	ENSMUSG00000028578	-0.335502	0.0595315	0.640704
17436827	4930478P22Rik	RIKEN cDNA 4930478P22 gene	ENSMUSG00000106762	0.339157	0.0608104	0.640704
17311463	Utp23	UTP23 small subunit processome component	ENSMUSG00000022313	-0.281865	0.0606712	0.640704
17488463	Med29	mediator complex subunit 29	ENSMUSG00000003444	0.25753	0.0593823	0.640704
17469040	Xpc	xeroderma pigmentosum, complementation group C	ENSMUSG00000030094	0.284107	0.0601774	0.640704
17299500	Olfr743	olfactory receptor 743	ENSMUSG00000094285	0.596776	0.0604916	0.640704
17508775	Gm16793	predicted gene, 16793	ENSMUSG00000097357	-0.296553	0.0598884	0.640704
17483220	Cdipt	CDP-diacylglycerol--inositol 3-phosphatidyltransferase (phosphatidylinositol synthase)	ENSMUSG00000030682	0.208234	0.0611042	0.640704
17531193	Klhdc8b	kelch domain containing 8B	ENSMUSG00000032609	-0.329833	0.060644	0.640704
17295907	Nln	neurolysin (metallopeptidase M3 family)	ENSMUSG00000021710	0.308398	0.0606358	0.640704
17413662	Gm12408	predicted gene 12408	ENSMUSG00000085980	0.431696	0.0609871	0.640704
17226269	Cfap221	cilia and flagella associated protein 221	ENSMUSG00000036962	-0.391822	0.059972	0.640704
17265765	Olfr75-ps1	olfactory receptor 75, pseudogene 1	ENSMUSG00000086278	-0.438383	0.0595532	0.640704
17433251	H6pd	hexose-6-phosphate dehydrogenase (glucose 1-dehydrogenase)	ENSMUSG00000028980	-0.258134	0.0604655	0.640704
17275718	Mia2	melanoma inhibitory activity 2	ENSMUSG00000035349	-0.586007	0.0597688	0.640704
17408945	Cept1	choline/ethanolaminephosphotransferase 1	ENSMUSG00000040774	0.268683	0.0605514	0.640704
17312124	1700010B13Rik	RIKEN cDNA 1700010B13 gene	NA	-0.411284	0.0590941	0.640704
17361304	Lrfn4	leucine rich repeat and fibronectin type III domain containing 4	ENSMUSG00000045045	-0.366796	0.0604842	0.640704
17385281	Cacnb4	calcium channel, voltage-dependent, beta 4 subunit	ENSMUSG00000017412	0.324688	0.0600883	0.640704
17308132	Slc25a37	solute carrier family 25, member 37	ENSMUSG00000034248	-0.321122	0.0606734	0.640704
17385967	Galnt3	UDP-N-acetyl-alpha-D-galactosamine:polypeptide N-acetylgalactosaminyltransferase 3	ENSMUSG00000026994	0.265535	0.0600694	0.640704
17265935	Rpa1	replication protein A1	ENSMUSG00000000751	-0.263169	0.0608246	0.640704
17458520	Mpp6	membrane protein, palmitoylated 6 (MAGUK p55 subfamily member 6)	ENSMUSG00000038388	0.221501	0.0598666	0.640704
17382709	Ccdc183	coiled-coil domain containing 183	ENSMUSG00000026940	-0.397308	0.059225	0.640704
17467548	Igkv6-14	immunoglobulin kappa variable 6-14	NA	0.774128	0.0615179	0.641864
17388435	Tspan18	tetraspanin 18	ENSMUSG00000027217	0.318049	0.061498	0.641864
17291005	Hist1h1b	histone cluster 1, H1b	ENSMUSG00000058773	-0.577652	0.0614485	0.641864
17529679	Zic1	zinc finger protein of the cerebellum 1	ENSMUSG00000032368	-0.420858	0.0614341	0.641864
17213185	Cbx3	chromobox 3	ENSMUSG00000029836	-0.2525	0.0614587	0.641864
17237405	A930009A15Rik	RIKEN cDNA A930009A15 gene	ENSMUSG00000092210	0.294739	0.0614649	0.641864
17441429	Ksr2	kinase suppressor of ras 2	ENSMUSG00000061578	0.403678	0.0617139	0.642077
17306189	Hnrnpc	heterogeneous nuclear ribonucleoprotein C	ENSMUSG00000060373	-0.214174	0.0617033	0.642077
17307837	Ephx2	epoxide hydrolase 2, cytoplasmic	ENSMUSG00000022040	-0.298744	0.0617307	0.642077
17425384	Gm12514	predicted gene 12514	NA	-0.371206	0.0616646	0.642077
17319009	Il2rb	interleukin 2 receptor, beta chain	ENSMUSG00000068227	0.301648	0.0615993	0.642077
17268205	Nxph3	neurexophilin 3	ENSMUSG00000046719	-0.361931	0.0616066	0.642077
17243868	Dram1	DNA-damage regulated autophagy modulator 1	ENSMUSG00000020057	0.315002	0.0618069	0.642179
17268469	Kpnb1	karyopherin (importin) beta 1	ENSMUSG00000001440	-0.21523	0.0618368	0.642179
17337193	Psors1c2	psoriasis susceptibility 1 candidate 2 (human)	ENSMUSG00000024409	0.461542	0.0618113	0.642179
17244949	Glipr1	GLI pathogenesis-related 1 (glioma)	ENSMUSG00000056888	0.307917	0.061949	0.64301
17515248	Carm1	coactivator-associated arginine methyltransferase 1	ENSMUSG00000032185	-0.258951	0.0620041	0.643249
17274841	Cog5	component of oligomeric golgi complex 5	ENSMUSG00000035933	0.274665	0.0622676	0.643556
17328895	Ranbp1	RAN binding protein 1	ENSMUSG00000005732	0.385083	0.062229	0.643556
17527996	Coro2b	coronin, actin binding protein, 2B	ENSMUSG00000041729	0.341606	0.0621625	0.643556
17241582	Sirt1	sirtuin 1	ENSMUSG00000020063	-0.259102	0.0622248	0.643556
17327876	Rogdi	rogdi homolog	ENSMUSG00000022540	0.24482	0.0622883	0.643556
17251358	Ccdc42	coiled-coil domain containing 42	ENSMUSG00000045915	0.42248	0.0622465	0.643556
17522698	Ubp1	upstream binding protein 1	ENSMUSG00000009741	-0.228525	0.0622911	0.643556
17454360	Prkar1b	protein kinase, cAMP dependent regulatory, type I beta	ENSMUSG00000025855	0.32714	0.0622273	0.643556
17407240	Rps27	ribosomal protein S27	ENSMUSG00000090733	0.309882	0.0623291	0.643618
17282570	Ltbp2	latent transforming growth factor beta binding protein 2	ENSMUSG00000002020	-0.441778	0.0625189	0.644476
17496397	Ppp4c	protein phosphatase 4, catalytic subunit	ENSMUSG00000030697	-0.264727	0.0625411	0.644476
17350673	Redrum	Redrum, erythroid developmental long intergenic non-protein coding transcript	NA	-0.484495	0.0624867	0.644476
17391971	Pcna	proliferating cell nuclear antigen	ENSMUSG00000027342	-0.302908	0.0625143	0.644476
17542829	Rab39b	RAB39B, member RAS oncogene family	ENSMUSG00000031202	-0.328349	0.0630614	0.644564
17471502	Cd69	CD69 antigen	ENSMUSG00000030156	0.305417	0.0630271	0.644564
17540982	Sept6	septin 6	ENSMUSG00000050379	0.314271	0.0632152	0.644564
17428473	Cyp4b1-ps2	cytochrome P450, family 4, subfamily b, polypeptide 1, pseudogene 2	NA	-0.590251	0.063376	0.644564
17474974	Plaur	plasminogen activator, urokinase receptor	ENSMUSG00000046223	0.244159	0.0635677	0.644564
17548199	Gm20099	predicted gene, 20099	NA	-0.304421	0.0634456	0.644564
17456931	Gm13782	predicted gene 13782	NA	-0.382034	0.0629247	0.644564
17406752	Slc25a44	solute carrier family 25, member 44	ENSMUSG00000050144	-0.2834	0.0632773	0.644564
17489645	4931406P16Rik	RIKEN cDNA 4931406P16 gene	ENSMUSG00000066571	-0.223319	0.0629983	0.644564
17548634	Gm7562	predicted gene 7562	NA	-0.319051	0.0628199	0.644564
17242326	Gm19668	predicted gene, 19668	ENSMUSG00000096380	0.368444	0.062962	0.644564
17239371	Ltv1	LTV1 ribosome biogenesis factor	ENSMUSG00000019814	0.228635	0.063012	0.644564
17533604	Uba1	ubiquitin-like modifier activating enzyme 1	ENSMUSG00000001924	-0.204958	0.0635768	0.644564
17253450	Mir451a	microRNA 451a	ENSMUSG00000070065	-0.398182	0.0636385	0.644564
17481087	Stim1	stromal interaction molecule 1	ENSMUSG00000030987	-0.222774	0.0635397	0.644564
17532540	Fyco1	FYVE and coiled-coil domain containing 1	ENSMUSG00000025241	0.244878	0.0635354	0.644564
17236288	Igf1	insulin-like growth factor 1	ENSMUSG00000020053	0.275846	0.0633475	0.644564
17290957	Nkapl	NFKB activating protein-like	ENSMUSG00000059395	-0.414907	0.063514	0.644564
17548563	Gm10388	predicted gene 10388	NA	0.390483	0.0626489	0.644564
17260959	Otx1	orthodenticle homeobox 1	ENSMUSG00000005917	0.381117	0.0633963	0.644564
17325608	Cd80	CD80 antigen	ENSMUSG00000075122	0.349878	0.0636447	0.644564
17249140	3010026O09Rik	RIKEN cDNA 3010026O09 gene	ENSMUSG00000020381	0.366174	0.0629589	0.644564
17256896	G6pc3	glucose 6 phosphatase, catalytic, 3	ENSMUSG00000034793	0.269569	0.0627892	0.644564
17343724	Ring1	ring finger protein 1	ENSMUSG00000024325	-0.323697	0.063565	0.644564
17414416	Dnajc25	DnaJ heat shock protein family (Hsp40) member C25	ENSMUSG00000070972	0.315945	0.0628323	0.644564
17544725	Tceal5	transcription elongation factor A (SII)-like 5	ENSMUSG00000054034	-0.362766	0.063592	0.644564
17485200	Syt8	synaptotagmin VIII	ENSMUSG00000031098	0.326721	0.0635461	0.644564
17381039	Abhd16b	abhydrolase domain containing 16B	ENSMUSG00000055882	0.349418	0.0636325	0.644564
17316480	Rnf19a	ring finger protein 19A	ENSMUSG00000022280	-0.226784	0.0626511	0.644564
17456918	Cpa1	carboxypeptidase A1, pancreatic	ENSMUSG00000054446	-0.320004	0.0635405	0.644564
17446767	Cgref1	cell growth regulator with EF hand domain 1	ENSMUSG00000029161	0.536406	0.0631966	0.644564
17236155	Fbxo7	F-box protein 7	ENSMUSG00000001786	-0.282301	0.0635727	0.644564
17451482	Svop	SV2 related protein	ENSMUSG00000042078	-0.30759	0.063271	0.644564
17494298	Ubqln3	ubiquilin 3	ENSMUSG00000051618	-0.459068	0.0636372	0.644564
17216868	Mir128-1	microRNA 128-1	ENSMUSG00000065520	-0.400728	0.0638027	0.644718
17250249	Nlrp3	NLR family, pyrin domain containing 3	ENSMUSG00000032691	0.28989	0.0638048	0.644718
17282970	Dio2	deiodinase, iodothyronine, type II	ENSMUSG00000007682	0.296002	0.0638855	0.644718
17451244	1700034G24Rik	RIKEN cDNA 1700034G24 gene	ENSMUSG00000097962	0.330311	0.0638272	0.644718
17423635	1700025O08Rik	RIKEN cDNA 1700025O08 gene	NA	-0.300909	0.0638664	0.644718
17519906	Gm2109	predicted gene 2109	ENSMUSG00000100155	-0.334676	0.0637704	0.644718
17540059	Porcn	porcupine homolog (Drosophila)	ENSMUSG00000031169	-0.327681	0.0638133	0.644718
17523427	9530059O14Rik	RIKEN cDNA 9530059O14 gene	ENSMUSG00000097736	0.273945	0.0643466	0.645076
17529046	Mb21d1	Mab-21 domain containing 1	ENSMUSG00000032344	0.336001	0.0639873	0.645076
17356288	Ctsf	cathepsin F	ENSMUSG00000083282	-0.32681	0.0648138	0.645076
17383486	6530402F18Rik	RIKEN cDNA 6530402F18 gene	ENSMUSG00000079499	-0.366716	0.0649133	0.645076
17251503	Tmem107	transmembrane protein 107	ENSMUSG00000020895	-0.324859	0.0645589	0.645076
17288057	Taf1d	TATA-box binding protein associated factor, RNA polymerase I, D	ENSMUSG00000031939	-0.274885	0.0642575	0.645076
17293515	Taf1d	TATA-box binding protein associated factor, RNA polymerase I, D	ENSMUSG00000031939	-0.274885	0.0642575	0.645076
17483577	Itgam	integrin alpha M	ENSMUSG00000030786	0.438416	0.0645486	0.645076
17387578	Olfr988	olfactory receptor 988	ENSMUSG00000075222	-0.481807	0.0640484	0.645076
17439535	Bmp3	bone morphogenetic protein 3	ENSMUSG00000029335	-0.306277	0.0640341	0.645076
17392676	Apmap	adipocyte plasma membrane associated protein	ENSMUSG00000033096	-0.24739	0.0647851	0.645076
17338233	Mrps10	mitochondrial ribosomal protein S10	ENSMUSG00000034729	0.269158	0.0647827	0.645076
17496715	Ccdc189	coiled-coil domain containing 189	ENSMUSG00000057176	-0.396096	0.0645239	0.645076
17274484	Gm4419	predicted gene 4419	NA	0.387961	0.0649524	0.645076
17258131	Slc9a3r1	solute carrier family 9 (sodium/hydrogen exchanger), member 3 regulator 1	ENSMUSG00000020733	0.285698	0.0645647	0.645076
[truncated: 18,014 more rows]

## Sheet: p8-CPA vs NAIVE_4 wks
Differentially expressed genes between vaccinated infected mice (p8-CPA160-189) and non-vaccinated non-infected (naïve) controls at 4 weeks post L. infantum challenge
ProbeID	Gene symbol	Gene Name	Ensembl Gene ID	Log2FoldChange	p-value	FDR
17350925	Iigp1	interferon inducible GTPase 1	ENSMUSG00000054072	0.931386	0.000153382	0.594129
17350916	Gm4951	predicted gene 4951	ENSMUSG00000073555	0.871356	8.74171e-05	0.594129
17362973	Ms4a6d	membrane-spanning 4-domains, subfamily A, member 6D	ENSMUSG00000024679	0.82396	0.00020821	0.594129
17284339	Ighm	immunoglobulin heavy constant mu	NA	0.920587	0.000332644	0.594129
17278268	Serpina3f	serine (or cysteine) peptidase inhibitor, clade A, member 3F	ENSMUSG00000066363	0.791638	0.00044533	0.594129
17404888	Il21	interleukin 21	ENSMUSG00000027718	0.789345	0.000131928	0.594129
17464654	Pdk4	pyruvate dehydrogenase kinase, isoenzyme 4	ENSMUSG00000019577	-0.805104	0.000360335	0.594129
17366752	Mir466p	microRNA 466p	ENSMUSG00000077113	0.853113	0.00023788	0.594129
17366764	Mir466p	microRNA 466p	ENSMUSG00000077113	0.853113	0.00023788	0.594129
17216949	Fcamr	Fc receptor, IgA, IgM, high affinity	ENSMUSG00000026415	1.22072	0.000329258	0.594129
17462676	Aicda	activation-induced cytidine deaminase	ENSMUSG00000040627	1.50818	5.39145e-05	0.594129
17366774	Mir466p	microRNA 466p	ENSMUSG00000077113	1.02658	0.000394312	0.594129
17366784	Mir466p	microRNA 466p	ENSMUSG00000077113	1.02658	0.000394312	0.594129
17366820	Mir466p	microRNA 466p	ENSMUSG00000077113	1.02658	0.000394312	0.594129
17248971	Olfr1388	olfactory receptor 1388	ENSMUSG00000047702	-0.855212	0.000431787	0.594129
17233226	Lilrb4a	leukocyte immunoglobulin-like receptor, subfamily B, member 4A	ENSMUSG00000062593	0.50152	0.000549202	0.686915
17325324	Stfa2l1	stefin A2 like 1	ENSMUSG00000059657	0.944746	0.000616544	0.725782
17452115	Oas1g	2'-5' oligoadenylate synthetase 1G	ENSMUSG00000066861	0.742745	0.000832622	0.799241
17482928	4930571K23Rik	RIKEN cDNA 4930571K23 gene	NA	0.696518	0.000844134	0.799241
17376063	Zc3h6	zinc finger CCCH type containing 6	ENSMUSG00000042851	0.581076	0.000790257	0.799241
17344126	Hspa1b	heat shock protein 1B	ENSMUSG00000090877	-1.91314	0.000793887	0.799241
17376480	Mavs	mitochondrial antiviral signaling protein	ENSMUSG00000037523	-0.478612	0.000878638	0.799241
17536945	1700011M02Rik	RIKEN cDNA 1700011M02 gene	ENSMUSG00000079476	-0.890697	0.00094662	0.823642
17403224	Gbp7	guanylate binding protein 7	ENSMUSG00000040253	0.557678	0.00106017	0.836279
17398734	Cd5l	CD5 antigen-like	ENSMUSG00000015854	0.866398	0.00121188	0.836279
17329527	Mb21d2	Mab-21 domain containing 2	ENSMUSG00000051065	0.574451	0.00119974	0.836279
17404174	1810022K09Rik	RIKEN cDNA 1810022K09 gene	ENSMUSG00000078784	-0.828733	0.00115251	0.836279
17221158	Mybl1	myeloblastosis oncogene-like 1	ENSMUSG00000025912	0.946926	0.00103348	0.836279
17359698	Scd4	stearoyl-coenzyme A desaturase 4	ENSMUSG00000050195	0.700152	0.00112917	0.836279
17496853	4931431B13Rik	RIKEN cDNA 4931431B13 gene	ENSMUSG00000108354	0.712886	0.00129907	0.86657
17219199	Fcgr4	Fc receptor, IgG, low affinity IV	ENSMUSG00000059089	0.697966	0.00140032	0.903976
17491193	Saa3	serum amyloid A 3	ENSMUSG00000040026	-0.351587	0.202378	0.973551
17403255	Gbp2b	guanylate binding protein 2b	ENSMUSG00000040264	0.419051	0.00701969	0.973551
17218060	Ptgs2	prostaglandin-endoperoxide synthase 2	ENSMUSG00000032487	-0.282913	0.209467	0.973551
17449710	Cxcl9	chemokine (C-X-C motif) ligand 9	ENSMUSG00000029417	0.219968	0.200829	0.973551
17507882	Gm15056	predicted gene 15056	ENSMUSG00000082976	0.318567	0.146154	0.973551
17337545	Ubd	ubiquitin D	ENSMUSG00000035186	0.542228	0.00853761	0.973551
17247241	Abca13	ATP-binding cassette, sub-family A (ABC1), member 13	ENSMUSG00000004668	0.182041	0.275008	0.973551
17403268	Gbp2	guanylate binding protein 2	ENSMUSG00000028270	0.541597	0.00209858	0.973551
17302475	Irg1	immunoresponsive gene 1	ENSMUSG00000022126	0.578512	0.0213863	0.973551
17292775	Hk3	hexokinase 3	ENSMUSG00000025877	0.232973	0.0860046	0.973551
17249980	Igtp	interferon gamma induced GTPase	ENSMUSG00000078853	0.420306	0.00336357	0.973551
17394153	Slpi	secretory leukocyte peptidase inhibitor	ENSMUSG00000017002	0.356365	0.120912	0.973551
17441037	Oasl2	2'-5' oligoadenylate synthetase-like 2	ENSMUSG00000029561	0.217034	0.177822	0.973551
17333731	Fpr2	formyl peptide receptor 2	ENSMUSG00000052270	0.538594	0.00438142	0.973551
17296294	Gzmk	granzyme K	ENSMUSG00000042385	0.432685	0.0138474	0.973551
17350921	F830016B08Rik	RIKEN cDNA F830016B08 gene	ENSMUSG00000090942	0.597431	0.00515282	0.973551
17403205	Gbp5	guanylate binding protein 5	ENSMUSG00000040264	0.477026	0.00834454	0.973551
17249977	Gm12250	predicted gene 12250	NA	0.477329	0.0142537	0.973551
17464950	Tfec	transcription factor EC	ENSMUSG00000029553	0.377784	0.0189489	0.973551
17471541	Clec7a	C-type lectin domain family 7, member a	ENSMUSG00000079293	0.648952	0.00572393	0.973551
17403237	Gbp3	guanylate binding protein 3	ENSMUSG00000028268	0.547365	0.00254673	0.973551
17450501	Gbp10	guanylate-binding protein 10	ENSMUSG00000105096	0.568782	0.00805933	0.973551
17548717	Fabp5	fatty acid binding protein 5, epidermal	ENSMUSG00000027533	0.237753	0.104832	0.973551
17233210	Lilr4b	leukocyte immunoglobulin-like receptor, subfamily B, member 4B	ENSMUSG00000089672	0.720599	0.00164631	0.973551
17523659	Ccr5	chemokine (C-C motif) receptor 5	ENSMUSG00000079227	0.28972	0.121524	0.973551
17240186	Fam26f	family with sequence similarity 26, member F	ENSMUSG00000046031	0.271111	0.0873532	0.973551
17283930	Wars	tryptophanyl-tRNA synthetase	ENSMUSG00000021266	0.315817	0.0126301	0.973551
17318100	Ly6c2	lymphocyte antigen 6 complex, locus C2	ENSMUSG00000022584	0.326409	0.0383529	0.973551
17450461	Gbp4	guanylate binding protein 4	ENSMUSG00000079363	0.543547	0.00778287	0.973551
17419437	Ptafr	platelet-activating factor receptor	ENSMUSG00000056529	0.191543	0.254813	0.973551
17237589	Ifng	interferon gamma	ENSMUSG00000055170	0.190335	0.265349	0.973551
17273440	Cd7	CD7 antigen	ENSMUSG00000025163	0.212491	0.083973	0.973551
17437247	Lap3	leucine aminopeptidase 3	ENSMUSG00000039682	0.164465	0.262305	0.973551
17274875	Nampt	nicotinamide phosphoribosyltransferase	ENSMUSG00000020572	0.404463	0.0119332	0.973551
17468222	Cd207	CD207 antigen	ENSMUSG00000034783	0.351502	0.063696	0.973551
17395079	Zbp1	Z-DNA binding protein 1	ENSMUSG00000027514	0.388777	0.0282199	0.973551
17452705	Hcar2	hydroxycarboxylic acid receptor 2	ENSMUSG00000045502	0.449733	0.00603815	0.973551
17362953	Ms4a7	membrane-spanning 4-domains, subfamily A, member 7	ENSMUSG00000024672	0.303982	0.148018	0.973551
17318083	Ly6a	lymphocyte antigen 6 complex, locus A	ENSMUSG00000075602	0.610345	0.012411	0.973551
17470976	Lag3	lymphocyte-activation gene 3	ENSMUSG00000030124	0.290275	0.142183	0.973551
17331059	Adgrg7	adhesion G protein-coupled receptor G7	ENSMUSG00000022755	0.518715	0.0294466	0.973551
17450434	Gbp8	guanylate-binding protein 8	ENSMUSG00000034438	0.208604	0.205151	0.973551
17458110	Rny3	RNA, Y3 small cytoplasmic (associated with Ro protein)	ENSMUSG00000064945	-0.142684	0.243344	0.973551
17443803	Nxpe5	neurexophilin and PC-esterase domain family, member 5	ENSMUSG00000047592	0.561915	0.00655265	0.973551
17450515	Gbp11	guanylate binding protein 11	ENSMUSG00000092021	0.483935	0.0338726	0.973551
17471828	Klra2	killer cell lectin-like receptor, subfamily A, member 2	ENSMUSG00000030187	0.543532	0.0094108	0.973551
17358552	Pdcd1lg2	programmed cell death 1 ligand 2	ENSMUSG00000016498	0.373827	0.0291821	0.973551
17362869	AW112010	expressed sequence AW112010	ENSMUSG00000075010	0.382891	0.0303552	0.973551
17408123	Cd160	CD160 antigen	ENSMUSG00000038304	0.422345	0.0261453	0.973551
17358544	Cd274	CD274 antigen	ENSMUSG00000016496	0.356347	0.0344209	0.973551
17227780	Rgs1	regulator of G-protein signaling 1	ENSMUSG00000026358	-0.130872	0.269619	0.973551
17326075	Retnlg	resistin like gamma	ENSMUSG00000022651	0.291186	0.248542	0.973551
17268884	Nr1d1	nuclear receptor subfamily 1, group D, member 1	ENSMUSG00000020889	-0.355732	0.0301364	0.973551
17513076	Mlkl	mixed lineage kinase domain-like	ENSMUSG00000012519	0.407216	0.0163926	0.973551
17467540	Igk-V28	immunoglobulin kappa chain variable 28 (V28)	NA	0.319154	0.244731	0.973551
17460714	Gm1965	predicted gene 1965	ENSMUSG00000090254	0.333894	0.0173537	0.973551
17285586	Aoah	acyloxyacyl hydrolase	ENSMUSG00000021322	0.291255	0.209109	0.973551
17291177	Hist1h2bh	histone cluster 1, H2bh	ENSMUSG00000064168	-0.328135	0.0920543	0.973551
17364280	Myof	myoferlin	ENSMUSG00000048612	0.270333	0.151824	0.973551
17531482	Camp	cathelicidin antimicrobial peptide	ENSMUSG00000038357	-0.531896	0.160447	0.973551
17468551	Anxa4	annexin A4	ENSMUSG00000029994	0.368152	0.0129945	0.973551
17229931	Slamf8	SLAM family member 8	ENSMUSG00000053318	0.26554	0.220131	0.973551
17341276	Fpr1	formyl peptide receptor 1	ENSMUSG00000045551	0.513338	0.00548956	0.973551
17254289	Wfdc17	WAP four-disulfide core domain 17	ENSMUSG00000069792	0.491914	0.0106011	0.973551
17407363	S100a9	S100 calcium binding protein A9 (calgranulin B)	ENSMUSG00000056071	0.279191	0.218274	0.973551
17408897	Chil3	chitinase-like 3	ENSMUSG00000040809	0.491927	0.150511	0.973551
17488179	Ltbp4	latent transforming growth factor beta binding protein 4	ENSMUSG00000040488	-0.298417	0.0926423	0.973551
17307033	Gzmb	granzyme B	ENSMUSG00000015437	0.453777	0.0192036	0.973551
17238558	Mmp19	matrix metallopeptidase 19	ENSMUSG00000025355	-0.186033	0.173271	0.973551
17514553	Mmp8	matrix metallopeptidase 8	ENSMUSG00000005800	0.450698	0.148985	0.973551
17500195	Star	steroidogenic acute regulatory protein	ENSMUSG00000031574	-0.255474	0.0560752	0.973551
17467537	LOC637260	Ig kappa chain V-IV region B17 precursor-like	NA	0.694745	0.00932869	0.973551
17290646	Edaradd	EDAR (ectodysplasin-A receptor)-associated death domain	ENSMUSG00000095105	-0.222677	0.132861	0.973551
17212750	Stat1	signal transducer and activator of transcription 1	ENSMUSG00000026104	0.435137	0.00984434	0.973551
17480018	Ctsc	cathepsin C	ENSMUSG00000030560	0.246072	0.0469849	0.973551
17449725	Cxcl11	chemokine (C-X-C motif) ligand 11	ENSMUSG00000060183	0.724842	0.00830779	0.973551
17315860	Slc1a3	solute carrier family 1 (glial high affinity glutamate transporter), member 3	ENSMUSG00000005360	0.271546	0.097291	0.973551
17260474	Igfbp3	insulin-like growth factor binding protein 3	ENSMUSG00000020427	-0.477462	0.0153453	0.973551
17466060	Parp12	poly (ADP-ribose) polymerase family, member 12	ENSMUSG00000038507	0.322885	0.0236148	0.973551
17469541	Il5ra	interleukin 5 receptor, alpha	ENSMUSG00000005364	0.385537	0.0494611	0.973551
17467323	Il12rb2	interleukin 12 receptor, beta 2	ENSMUSG00000018341	0.354234	0.041799	0.973551
17493995	Il18bp	interleukin 18 binding protein	ENSMUSG00000070427	0.292776	0.062798	0.973551
17512554	Psmb10	proteasome (prosome, macropain) subunit, beta type 10	ENSMUSG00000031897	0.192283	0.182538	0.973551
17431607	C1qb	complement component 1, q subcomponent, beta polypeptide	ENSMUSG00000036905	0.21695	0.122072	0.973551
17266520	Lgals9	lectin, galactose binding, soluble 9	ENSMUSG00000001123	0.23105	0.116319	0.973551
17262202	Irgm1	immunity-related GTPase family M member 1	ENSMUSG00000046879	0.348321	0.0633611	0.973551
17408024	Fcgr1	Fc receptor, IgG, high affinity I	ENSMUSG00000015947	0.336532	0.0750981	0.973551
17376167	Sirpa	signal-regulatory protein alpha	ENSMUSG00000037902	0.181212	0.117758	0.973551
17231033	Atf3	activating transcription factor 3	ENSMUSG00000026628	0.308764	0.0274015	0.973551
17354589	Gm4841	predicted gene 4841	ENSMUSG00000068606	1.18204	0.00591796	0.973551
17450121	Plac8	placenta-specific 8	ENSMUSG00000029322	0.145484	0.170392	0.973551
17544446	Xkrx	X-linked Kx blood group related, X-linked	ENSMUSG00000031258	0.182991	0.250111	0.973551
17458573	Snx10	sorting nexin 10	ENSMUSG00000038301	0.286396	0.0739245	0.973551
17462738	Clec4a3	C-type lectin domain family 4, member a3	ENSMUSG00000043832	0.318943	0.0340835	0.973551
17290850	Trgv2	T cell receptor gamma variable 2	NA	0.373994	0.146591	0.973551
17452178	Trafd1	TRAF type zinc finger domain containing 1	ENSMUSG00000042726	0.124705	0.249268	0.973551
17414545	Slc31a1	solute carrier family 31, member 1	ENSMUSG00000066150	0.273674	0.035425	0.973551
17508850	Msr1	macrophage scavenger receptor 1	ENSMUSG00000025044	0.28297	0.181531	0.973551
17352036	Pstpip2	proline-serine-threonine phosphatase-interacting protein 2	ENSMUSG00000025429	0.348849	0.0118426	0.973551
17226593	Cxcr4	chemokine (C-X-C motif) receptor 4	ENSMUSG00000045382	-0.369407	0.0104749	0.973551
17285539	Tcrg-V1	T cell receptor gamma, variable 1	NA	0.493183	0.00372596	0.973551
17290894	Gpr141	G protein-coupled receptor 141	ENSMUSG00000053101	0.363998	0.0319323	0.973551
17473300	Ncr1	natural cytotoxicity triggering receptor 1	ENSMUSG00000062524	0.254953	0.253808	0.973551
17368683	Gm10134	predicted gene 10134	NA	0.326563	0.0697826	0.973551
17411147	Ifi44	interferon-induced protein 44	ENSMUSG00000028037	0.50836	0.00420611	0.973551
17371011	Dapl1	death associated protein-like 1	ENSMUSG00000026989	-0.167941	0.286499	0.973551
17372662	Prg2	proteoglycan 2, bone marrow	ENSMUSG00000027073	-0.353869	0.263634	0.973551
17459250	Gng12	guanine nucleotide binding protein (G protein), gamma 12	ENSMUSG00000036402	-0.18602	0.136376	0.973551
17243868	Dram1	DNA-damage regulated autophagy modulator 1	ENSMUSG00000020057	0.259934	0.114685	0.973551
17514435	Casp4	caspase 4, apoptosis-related cysteine peptidase	ENSMUSG00000033538	0.378382	0.00682387	0.973551
17394063	Ada	adenosine deaminase	ENSMUSG00000017697	0.161149	0.220064	0.973551
17383819	Fam78a	family with sequence similarity 78, member A	ENSMUSG00000050592	-0.179977	0.208286	0.973551
17449718	Cxcl10	chemokine (C-X-C motif) ligand 10	ENSMUSG00000034855	0.321057	0.084641	0.973551
17359098	Cep55	centrosomal protein 55	ENSMUSG00000024989	0.309915	0.0568099	0.973551
17307623	Blk	B lymphoid kinase	ENSMUSG00000014453	0.291735	0.140351	0.973551
17288059	Taf1d	TATA-box binding protein associated factor, RNA polymerase I, D	ENSMUSG00000031939	0.345629	0.013534	0.973551
17514836	Taf1d	TATA-box binding protein associated factor, RNA polymerase I, D	ENSMUSG00000031939	0.345629	0.013534	0.973551
17492066	Nr2f2	nuclear receptor subfamily 2, group F, member 2	ENSMUSG00000030551	-0.429575	0.0138703	0.973551
17344289	Aif1	allograft inflammatory factor 1	ENSMUSG00000024397	0.252888	0.0726796	0.973551
17266960	Ccl6	chemokine (C-C motif) ligand 6	ENSMUSG00000018927	0.326343	0.111292	0.973551
17537088	Pgk1	phosphoglycerate kinase 1	ENSMUSG00000062070	0.208667	0.0627536	0.973551
17230111	Ifi205	interferon activated gene 205	ENSMUSG00000054203	0.170494	0.167144	0.973551
17226736	Mapkapk2	MAP kinase-activated protein kinase 2	ENSMUSG00000016528	-0.122275	0.266984	0.973551
17502440	Klf2	Kruppel-like factor 2 (lung)	ENSMUSG00000055148	-0.208349	0.131408	0.973551
17249593	Irf1	interferon regulatory factor 1	ENSMUSG00000018899	0.287537	0.0650053	0.973551
17420108	9130020K20Rik	RIKEN cDNA 9130020K20 gene	NA	-0.205389	0.13915	0.973551
17506631	Tubb3	tubulin, beta 3 class III	ENSMUSG00000062380	-0.22693	0.313612	0.973551
17535284	Mamld1	mastermind-like domain containing 1	ENSMUSG00000059401	0.213313	0.179633	0.973551
17318815	Apol11b	apolipoprotein L 11b	ENSMUSG00000091694	0.485802	0.0736022	0.973551
17402662	Lef1	lymphoid enhancer binding factor 1	ENSMUSG00000027985	-0.269945	0.174294	0.973551
17396056	Fabp5	fatty acid binding protein 5, epidermal	ENSMUSG00000027533	0.220176	0.127827	0.973551
17439464	Anxa3	annexin A3	ENSMUSG00000029484	0.26165	0.111066	0.973551
17485713	Gp6	glycoprotein 6 (platelet)	ENSMUSG00000078810	-0.367366	0.174331	0.973551
17347163	Xdh	xanthine dehydrogenase	ENSMUSG00000024066	0.213944	0.152364	0.973551
17343789	Psmb9	proteasome (prosome, macropain) subunit, beta type 9 (large multifunctional peptidase 2)	ENSMUSG00000096727	0.435051	0.0105385	0.973551
17464626	Pon3	paraoxonase 3	ENSMUSG00000029759	0.209165	0.143763	0.973551
17339395	Myom1	myomesin 1	ENSMUSG00000024049	-0.389424	0.0631829	0.973551
17306472	Cebpe	CCAAT/enhancer binding protein (C/EBP), epsilon	ENSMUSG00000052435	0.24861	0.138688	0.973551
17407306	Npr1	natriuretic peptide receptor 1	ENSMUSG00000027931	-0.271816	0.0880916	0.973551
17285536	Tcrg-V1	T cell receptor gamma, variable 1	NA	0.198732	0.213672	0.973551
17378721	Src	Rous sarcoma oncogene	ENSMUSG00000027646	-0.230398	0.119973	0.973551
17366760	Mir669j	microRNA 669j	ENSMUSG00000095340	0.542107	0.00726315	0.973551
17315312	Soat2	sterol O-acyltransferase 2	ENSMUSG00000023045	0.370648	0.0162996	0.973551
17500922	Pdlim3	PDZ and LIM domain 3	ENSMUSG00000031636	-0.655618	0.00458232	0.973551
17328104	Socs1	suppressor of cytokine signaling 1	ENSMUSG00000038037	-0.19855	0.229062	0.973551
17495839	Igsf6	immunoglobulin superfamily, member 6	ENSMUSG00000035004	0.291391	0.0496509	0.973551
17503094	Podnl1	podocan-like 1	ENSMUSG00000012889	0.184211	0.258165	0.973551
17548626	Gm19463	predicted gene, 19463	NA	-0.15861	0.209644	0.973551
17469919	Tmem40	transmembrane protein 40	ENSMUSG00000059900	-0.167168	0.305234	0.973551
17327465	Ets2	E26 avian leukemia oncogene 2, 3' domain	ENSMUSG00000022895	-0.204988	0.125951	0.973551
17466228	Clec5a	C-type lectin domain family 5, member a	ENSMUSG00000029915	0.308433	0.174851	0.973551
17293513	Taf1d	TATA-box binding protein associated factor, RNA polymerase I, D	ENSMUSG00000031939	0.326013	0.0432546	0.973551
17462149	Cxcl12	chemokine (C-X-C motif) ligand 12	ENSMUSG00000061353	-0.345474	0.0505846	0.973551
17455346	Flt1	FMS-like tyrosine kinase 1	ENSMUSG00000029648	-0.188881	0.180826	0.973551
17281071	Gpr33	G protein-coupled receptor 33	ENSMUSG00000035148	0.234808	0.289794	0.973551
17447884	Ldb2	LIM domain binding 2	ENSMUSG00000039706	-0.185582	0.210325	0.973551
17257235	Itgb3	integrin beta 3	ENSMUSG00000020689	-0.43716	0.0435679	0.973551
17337796	Pla2g7	phospholipase A2, group VII (platelet-activating factor acetylhydrolase, plasma)	ENSMUSG00000023913	0.218655	0.11591	0.973551
17253215	Slc6a4	solute carrier family 6 (neurotransmitter transporter, serotonin), member 4	ENSMUSG00000020838	-0.272878	0.260062	0.973551
17355825	Cndp2	CNDP dipeptidase 2 (metallopeptidase M20 family)	ENSMUSG00000024644	0.262158	0.0565513	0.973551
17326604	Robo1	roundabout guidance receptor 1	ENSMUSG00000022883	-0.149918	0.280238	0.973551
17217373	Fmod	fibromodulin	ENSMUSG00000041559	-0.524068	0.00252164	0.973551
17531999	Rbms3	RNA binding motif, single stranded interacting protein	ENSMUSG00000039607	-0.207759	0.173355	0.973551
17504023	Nlrc5	NLR family, CARD domain containing 5	ENSMUSG00000074151	0.495204	0.0189194	0.973551
17225356	Glrp1	glutamine repeat protein 1	ENSMUSG00000062310	-0.292428	0.113121	0.973551
17284466	Igh-VJ558	immunoglobulin heavy chain (J558 family)	NA	0.197986	0.286121	0.973551
17299329	Lgals3	lectin, galactose binding, soluble 3	ENSMUSG00000050335	0.267012	0.134805	0.973551
17360561	Casp7	caspase 7	ENSMUSG00000025076	0.217444	0.0847696	0.973551
17427147	Cdkn2a	cyclin-dependent kinase inhibitor 2A	ENSMUSG00000044303	-0.461035	0.00626756	0.973551
17371374	Cers6	ceramide synthase 6	ENSMUSG00000027035	0.258241	0.0824189	0.973551
17329636	Gp5	glycoprotein 5 (platelet)	ENSMUSG00000047953	-0.403522	0.147204	0.973551
17285944	Cmah	cytidine monophospho-N-acetylneuraminic acid hydroxylase	ENSMUSG00000016756	0.185098	0.223446	0.973551
17457942	Zyx	zyxin	ENSMUSG00000029860	-0.143595	0.258551	0.973551
17437887	Limch1	LIM and calponin homology domains 1	ENSMUSG00000037736	-0.391158	0.0134874	0.973551
17241962	Mif	macrophage migration inhibitory factor	ENSMUSG00000033307	0.32537	0.0334609	0.973551
17338425	Treml1	triggering receptor expressed on myeloid cells-like 1	ENSMUSG00000023993	-0.473749	0.0760475	0.973551
17237547	Cpm	carboxypeptidase M	ENSMUSG00000020183	0.364098	0.0913299	0.973551
17338403	B430306N03Rik	RIKEN cDNA B430306N03 gene	ENSMUSG00000043740	0.2815	0.0520599	0.973551
17424468	Ccl27a	chemokine (C-C motif) ligand 27A	ENSMUSG00000073888	-0.46283	0.0158828	0.973551
17249990	Irgm2	immunity-related GTPase family M member 2	ENSMUSG00000069874	0.202431	0.184331	0.973551
17305012	Gprin2	G protein regulated inducer of neurite outgrowth 2	ENSMUSG00000071531	-0.233431	0.147964	0.973551
17501579	Gm15991	predicted gene 15991	NA	0.231887	0.195225	0.973551
17493116	Olfr310	olfactory receptor 310	ENSMUSG00000057540	0.389721	0.0680739	0.973551
17274310	Hpcal1	hippocalcin-like 1	ENSMUSG00000071379	-0.188653	0.185998	0.973551
17535420	Gabrq	gamma-aminobutyric acid (GABA) A receptor, subunit theta	ENSMUSG00000031344	-0.441807	0.123782	0.973551
17360312	Add3	adducin 3 (gamma)	ENSMUSG00000025026	0.179034	0.205263	0.973551
17334419	Msrb1	methionine sulfoxide reductase B1	ENSMUSG00000075705	0.368624	0.00783105	0.973551
17360462	Acsl5	acyl-CoA synthetase long-chain family member 5	ENSMUSG00000024981	0.220908	0.0652617	0.973551
17340050	Plekhh2	pleckstrin homology domain containing, family H (with MyTH4 domain) member 2	ENSMUSG00000040852	-0.208794	0.162263	0.973551
17228705	4930562F07Rik	RIKEN cDNA 4930562F07 gene	ENSMUSG00000026729	0.477577	0.0188611	0.973551
17470592	Gdf3	growth differentiation factor 3	ENSMUSG00000030117	0.178383	0.316834	0.973551
17404329	Gyg	glycogenin	ENSMUSG00000019528	0.226649	0.0542575	0.973551
17478082	Nomo1	nodal modulator 1	ENSMUSG00000030835	-0.293277	0.0588158	0.973551
17325274	Parp9	poly (ADP-ribose) polymerase family, member 9	ENSMUSG00000022906	0.157914	0.229839	0.973551
17500716	Slc7a2	solute carrier family 7 (cationic amino acid transporter, y+ system), member 2	ENSMUSG00000031596	-0.388362	0.0229219	0.973551
17308568	Rb1	retinoblastoma 1	ENSMUSG00000022105	0.791484	0.00890364	0.973551
17235582	Snord37	small nucleolar RNA, C/D box 37	ENSMUSG00000064441	-0.286915	0.0714485	0.973551
17300173	Trav12-2	T cell receptor alpha variable 12-2	NA	0.299489	0.0804722	0.973551
17466530	Rny1	RNA, Y1 small cytoplasmic, Ro-associated	ENSMUSG00000065701	-0.312083	0.0275524	0.973551
17287099	LOC102642832	uncharacterized LOC102642832	NA	-0.192159	0.213893	0.973551
17544517	Gla	galactosidase, alpha	ENSMUSG00000031266	0.482301	0.0102679	0.973551
17463478	BC064078	cDNA sequence BC064078	NA	0.255499	0.0519974	0.973551
17502051	Il12rb1	interleukin 12 receptor, beta 1	ENSMUSG00000000791	0.152355	0.262394	0.973551
17543625	Cxcr3	chemokine (C-X-C motif) receptor 3	ENSMUSG00000050232	0.247891	0.0571323	0.973551
17336432	Tap1	transporter 1, ATP-binding cassette, sub-family B (MDR/TAP)	ENSMUSG00000037321	0.373698	0.0272431	0.973551
17236604	Ntn4	netrin 4	ENSMUSG00000020019	-0.451433	0.0129384	0.973551
17329809	Pigx	phosphatidylinositol glycan anchor biosynthesis, class X	ENSMUSG00000023791	0.326376	0.032069	0.973551
17397708	Dclk1	doublecortin-like kinase 1	ENSMUSG00000027797	-0.209714	0.166452	0.973551
17516777	Fxyd6	FXYD domain-containing ion transport regulator 6	ENSMUSG00000066705	-0.249293	0.215418	0.973551
17356194	Clcf1	cardiotrophin-like cytokine factor 1	ENSMUSG00000040663	-0.262328	0.111497	0.973551
17435089	Fgl2	fibrinogen-like protein 2	ENSMUSG00000039899	0.170476	0.200892	0.973551
17367686	Il1rn	interleukin 1 receptor antagonist	ENSMUSG00000026981	0.19565	0.247823	0.973551
17222149	Neurl3	neuralized E3 ubiquitin protein ligase 3	ENSMUSG00000047180	0.208281	0.196415	0.973551
17492598	Furin	furin (paired basic amino acid cleaving enzyme)	ENSMUSG00000030530	-0.138651	0.270639	0.973551
17373222	Acp2	acid phosphatase 2, lysosomal	ENSMUSG00000002103	0.215016	0.086132	0.973551
17439367	Cxcl13	chemokine (C-X-C motif) ligand 13	ENSMUSG00000023078	0.191473	0.273376	0.973551
17214711	Kcne4	potassium voltage-gated channel, Isk-related subfamily, gene 4	ENSMUSG00000047330	-0.23892	0.213892	0.973551
17507708	Csmd1	CUB and Sushi multiple domains 1	ENSMUSG00000060924	-0.21033	0.251928	0.973551
17359160	Plce1	phospholipase C, epsilon 1	ENSMUSG00000024998	-0.321212	0.0775638	0.973551
17371201	Gca	grancalcin	ENSMUSG00000026893	0.261502	0.20526	0.973551
17412395	Bach2it1	BTB and CNC homology 2, intronic transcript 1	NA	0.227023	0.289819	0.973551
17306960	Mcpt4	mast cell protease 4	ENSMUSG00000061068	0.749823	0.0109485	0.973551
17358832	Ifit1	interferon-induced protein with tetratricopeptide repeats 1	ENSMUSG00000034459	0.313045	0.143107	0.973551
17216113	Gal3st2	galactose-3-O-sulfotransferase 2	ENSMUSG00000094651	-0.306584	0.0596003	0.973551
17430397	Hdac1	histone deacetylase 1	ENSMUSG00000028800	0.248913	0.086508	0.973551
17500551	Mfhas1	malignant fibrous histiocytoma amplified sequence 1	ENSMUSG00000070056	-0.20356	0.104796	0.973551
17330099	Parp14	poly (ADP-ribose) polymerase family, member 14	ENSMUSG00000034422	0.211018	0.0957155	0.973551
17218845	Selp	selectin, platelet	ENSMUSG00000026580	-0.382229	0.292035	0.973551
17249108	Mir340	microRNA 340	ENSMUSG00000065417	0.326371	0.131137	0.973551
17271769	Cd300e	CD300e antigen	ENSMUSG00000048498	0.359455	0.0174839	0.973551
17550100	Mir669a-1	microRNA 669a-1	ENSMUSG00000096583	-0.22189	0.317372	0.973551
17550102	Mir669a-1	microRNA 669a-1	ENSMUSG00000096583	-0.22189	0.317372	0.973551
17550104	Mir669a-1	microRNA 669a-1	ENSMUSG00000096583	-0.22189	0.317372	0.973551
17550106	Mir669a-1	microRNA 669a-1	ENSMUSG00000096583	-0.22189	0.317372	0.973551
17550108	Mir669a-1	microRNA 669a-1	ENSMUSG00000096583	-0.22189	0.317372	0.973551
17550110	Mir669a-1	microRNA 669a-1	ENSMUSG00000096583	-0.22189	0.317372	0.973551
17550112	Mir669a-1	microRNA 669a-1	ENSMUSG00000096583	-0.22189	0.317372	0.973551
17550114	Mir669a-1	microRNA 669a-1	ENSMUSG00000096583	-0.22189	0.317372	0.973551
17550116	Mir669a-1	microRNA 669a-1	ENSMUSG00000096583	-0.22189	0.317372	0.973551
17550118	Mir669a-1	microRNA 669a-1	ENSMUSG00000096583	-0.22189	0.317372	0.973551
17550120	Mir669a-1	microRNA 669a-1	ENSMUSG00000096583	-0.22189	0.317372	0.973551
17550122	Mir669a-1	microRNA 669a-1	ENSMUSG00000096583	-0.22189	0.317372	0.973551
17550128	Mir669a-1	microRNA 669a-1	ENSMUSG00000096583	-0.22189	0.317372	0.973551
17529169	Cox7a2	cytochrome c oxidase subunit VIIa 2	ENSMUSG00000032330	0.130272	0.26081	0.973551
17462863	C1rl	complement component 1, r subcomponent-like	ENSMUSG00000038527	-0.173906	0.16014	0.973551
17411918	Runx1t1	runt-related transcription factor 1; translocated to, 1 (cyclin D-related)	ENSMUSG00000006586	-0.486605	0.0116123	0.973551
17498567	Arhgef18	rho/rac guanine nucleotide exchange factor (GEF) 18	ENSMUSG00000004568	-0.170353	0.240773	0.973551
17309832	C6	complement component 6	ENSMUSG00000022181	0.263158	0.183047	0.973551
17347650	Haao	3-hydroxyanthranilate 3,4-dioxygenase	ENSMUSG00000000673	0.149692	0.274144	0.973551
17457785	Tcrb-J	T cell receptor beta, joining region	NA	0.471114	0.0604756	0.973551
17471073	Cd27	CD27 antigen	ENSMUSG00000030336	0.327903	0.0552069	0.973551
17425701	Mir3095	microRNA 3095	ENSMUSG00000093293	-0.328205	0.138424	0.973551
17523650	Ccr2	chemokine (C-C motif) receptor 2	ENSMUSG00000049103	0.396094	0.0137447	0.973551
17218927	Dpt	dermatopontin	ENSMUSG00000026574	-0.746542	0.00686607	0.973551
17234264	Gnaz	guanine nucleotide binding protein, alpha z subunit	ENSMUSG00000040009	-0.381022	0.169831	0.973551
17317056	Enpp2	ectonucleotide pyrophosphatase/phosphodiesterase 2	ENSMUSG00000022425	0.200241	0.305025	0.973551
17445624	Cycs	cytochrome c, somatic	ENSMUSG00000063694	0.24897	0.0649687	0.973551
17462729	Clec4a1	C-type lectin domain family 4, member a1	ENSMUSG00000049037	0.360934	0.0536623	0.973551
17438882	Gm9958	predicted gene 9958	ENSMUSG00000054945	0.183145	0.281173	0.973551
17354784	Mir143hg	Mir143 and Mir145 host gene (non-protein coding)	NA	-0.262859	0.114274	0.973551
17300279	Mmp14	matrix metallopeptidase 14 (membrane-inserted)	ENSMUSG00000000957	-0.144066	0.20465	0.973551
17316780	Angpt1	angiopoietin 1	ENSMUSG00000022309	-0.300736	0.11301	0.973551
17408067	Gm15441	predicted gene 15441	ENSMUSG00000074398	-0.311513	0.0602625	0.973551
17415897	Raver2	ribonucleoprotein, PTB-binding 2	ENSMUSG00000035275	0.187037	0.231681	0.973551
17360695	Atrnl1	attractin like 1	ENSMUSG00000054843	-0.391294	0.01346	0.973551
17287414	Sfxn1	sideroflexin 1	ENSMUSG00000021474	0.153478	0.292444	0.973551
17263568	Tom1l2	target of myb1-like 2 (chicken)	ENSMUSG00000000538	0.172226	0.198527	0.973551
17396383	Tnfsf10	tumor necrosis factor (ligand) superfamily, member 10	ENSMUSG00000039304	0.401643	0.0127398	0.973551
17287848	Smad5	SMAD family member 5	ENSMUSG00000021540	0.275162	0.0463416	0.973551
17459355	Igk	immunoglobulin kappa chain complex	NA	0.462731	0.148937	0.973551
17217825	Gm19705	predicted gene, 19705	ENSMUSG00000097113	0.370789	0.0146995	0.973551
17544939	Tsc22d3	TSC22 domain family, member 3	ENSMUSG00000031431	-0.4195	0.0157044	0.973551
17425615	Txn1	thioredoxin 1	ENSMUSG00000028367	0.253591	0.118784	0.973551
17499796	Gm15315	predicted gene 15315	ENSMUSG00000063206	-0.52669	0.00466271	0.973551
17251527	Per1	period circadian clock 1	ENSMUSG00000020893	-0.331258	0.010892	0.973551
17467548	Igkv6-14	immunoglobulin kappa variable 6-14	NA	0.617244	0.125695	0.973551
17420125	Luzp1	leucine zipper protein 1	ENSMUSG00000001089	-0.151623	0.285234	0.973551
17366800	Mir669g	microRNA 669g	ENSMUSG00000080459	0.216771	0.313276	0.973551
17366836	Mir669g	microRNA 669g	ENSMUSG00000080459	0.216771	0.313276	0.973551
17285244	Nid1	nidogen 1	ENSMUSG00000005397	-0.401106	0.0145686	0.973551
17546101	Tlr8	toll-like receptor 8	ENSMUSG00000040522	0.423351	0.0157781	0.973551
17229596	Fcrla	Fc receptor-like A	ENSMUSG00000038421	0.153885	0.316584	0.973551
17483383	Snora30	small nucleolar RNA, H/ACA box 30	ENSMUSG00000065259	-0.401089	0.0177509	0.973551
17380360	Tubb1	tubulin, beta 1 class VI	ENSMUSG00000016255	-0.388865	0.239412	0.973551
17256697	Aoc3	amine oxidase, copper containing 3	ENSMUSG00000019326	-0.301111	0.0887717	0.973551
17490160	Siglece	sialic acid binding Ig-like lectin E	ENSMUSG00000030474	0.390481	0.0238215	0.973551
17300548	Psme1	proteasome (prosome, macropain) activator subunit 1 (PA28 alpha)	ENSMUSG00000022216	0.134422	0.237947	0.973551
17260075	Gas2l1	growth arrest-specific 2 like 1	ENSMUSG00000034201	-0.244341	0.242146	0.973551
17366778	Mir669k	microRNA 669k	ENSMUSG00000094297	0.296667	0.103755	0.973551
17458514	Npy	neuropeptide Y	ENSMUSG00000029819	-0.396855	0.16004	0.973551
17508170	1810011O10Rik	RIKEN cDNA 1810011O10 gene	ENSMUSG00000056313	-0.227748	0.135085	0.973551
17410031	Synpo2	synaptopodin 2	ENSMUSG00000050315	-0.227181	0.102949	0.973551
17525649	Nrgn	neurogranin	ENSMUSG00000053310	-0.376844	0.0558638	0.973551
17256870	Cd300lg	CD300 antigen like family member G	ENSMUSG00000017309	0.15447	0.290167	0.973551
17340197	Epas1	endothelial PAS domain protein 1	ENSMUSG00000024140	-0.239972	0.171375	0.973551
17270877	Icam2	intercellular adhesion molecule 2	ENSMUSG00000001029	0.242359	0.182696	0.973551
17219185	Olfml2b	olfactomedin-like 2B	ENSMUSG00000038463	-0.302228	0.0379158	0.973551
17254283	Ccl4	chemokine (C-C motif) ligand 4	ENSMUSG00000018930	0.246385	0.189577	0.973551
17358271	Cycs	cytochrome c, somatic	ENSMUSG00000063694	0.28124	0.0988126	0.973551
17245231	Lyz1	lysozyme 1	ENSMUSG00000069515	0.451067	0.137506	0.973551
17511860	9330175E14Rik	RIKEN cDNA 9330175E14 gene	ENSMUSG00000097194	0.200833	0.193877	0.973551
17324745	Bex6	brain expressed family member 6	ENSMUSG00000075269	0.35503	0.204029	0.973551
17439131	Stbd1	starch binding domain 1	ENSMUSG00000047963	-0.454336	0.0191869	0.973551
17216868	Mir128-1	microRNA 128-1	ENSMUSG00000065520	0.348461	0.100991	0.973551
17457775	Tcrb-J	T cell receptor beta, joining region	NA	0.242754	0.177489	0.973551
17392568	Thbd	thrombomodulin	ENSMUSG00000074743	-0.216488	0.187583	0.973551
17547861	Tiaf2	TGF-beta1-induced anti-apoptotic factor 2	NA	-0.189172	0.189694	0.973551
17256784	Tmem106a	transmembrane protein 106A	ENSMUSG00000034947	0.228351	0.174045	0.973551
17533713	Timp1	tissue inhibitor of metalloproteinase 1	ENSMUSG00000001131	-0.25344	0.165239	0.973551
17421972	Errfi1	ERBB receptor feedback inhibitor 1	ENSMUSG00000028967	-0.223042	0.0973254	0.973551
17506697	Rhou	ras homolog family member U	ENSMUSG00000039960	0.370018	0.0977701	0.973551
17217590	Arl8a	ADP-ribosylation factor-like 8A	ENSMUSG00000026426	0.416507	0.0436315	0.973551
17249347	Nhp2	NHP2 ribonucleoprotein	ENSMUSG00000001056	0.162975	0.238424	0.973551
17427746	Prkaa2	protein kinase, AMP-activated, alpha 2 catalytic subunit	ENSMUSG00000028518	0.375502	0.0349457	0.973551
17320322	Mapk11	mitogen-activated protein kinase 11	ENSMUSG00000053137	0.269255	0.190627	0.973551
17239714	Tcf21	transcription factor 21	ENSMUSG00000045680	-0.430341	0.0280974	0.973551
17403490	Mcoln2	mucolipin 2	ENSMUSG00000011008	0.244222	0.132575	0.973551
17300223	Trav12n-2	T cell receptor alpha variable 12N-2	NA	0.298764	0.111552	0.973551
17371873	Rapgef4	Rap guanine nucleotide exchange factor (GEF) 4	ENSMUSG00000049044	0.203174	0.239215	0.973551
17295482	Map1b	microtubule-associated protein 1B	ENSMUSG00000052727	-0.45099	0.0085726	0.973551
17494677	Gm1966	predicted gene 1966	NA	0.932423	0.00246327	0.973551
17344309	Tnf	tumor necrosis factor	ENSMUSG00000024401	0.463417	0.0106475	0.973551
17306272	Snord8	small nucleolar RNA, C/D box 8	ENSMUSG00000093044	-0.314369	0.0155548	0.973551
17366874	Mir669k	microRNA 669k	ENSMUSG00000094297	0.211594	0.283236	0.973551
17262124	2310031A07Rik	RIKEN cDNA 2310031A07 gene	NA	0.466081	0.0364696	0.973551
17483565	B230325K18Rik	RIKEN cDNA B230325K18 gene	NA	0.483178	0.024285	0.973551
17324420	St6gal1	beta galactoside alpha 2,6 sialyltransferase 1	ENSMUSG00000022885	0.19594	0.132996	0.973551
17336086	Adamts10	a disintegrin-like and metallopeptidase (reprolysin type) with thrombospondin type 1 motif, 10	ENSMUSG00000024299	-0.224379	0.163156	0.973551
17254176	Slfn4	schlafen 4	ENSMUSG00000000204	0.816541	0.00402124	0.973551
17250863	2810001G20Rik	RIKEN cDNA 2810001G20 gene	ENSMUSG00000087497	0.159696	0.26806	0.973551
17250249	Nlrp3	NLR family, pyrin domain containing 3	ENSMUSG00000032691	0.327659	0.0397562	0.973551
17445246	1700028E10Rik	RIKEN cDNA 1700028E10 gene	ENSMUSG00000097321	-0.24879	0.0893818	0.973551
17222326	Coa5	cytochrome C oxidase assembly factor 5	ENSMUSG00000026112	0.137402	0.18136	0.973551
17434490	Steap4	STEAP family member 4	ENSMUSG00000012428	0.400995	0.0543227	0.973551
17388177	Nr1h3	nuclear receptor subfamily 1, group H, member 3	ENSMUSG00000002108	0.295223	0.0298388	0.973551
17217291	Plekha6	pleckstrin homology domain containing, family A member 6	ENSMUSG00000041757	-0.313284	0.085381	0.973551
17526956	Layn	layilin	ENSMUSG00000060594	-0.191611	0.272167	0.973551
17391094	Hdc	histidine decarboxylase	ENSMUSG00000027360	0.263429	0.202163	0.973551
17421394	Gm13034	SWI/SNF related, matrix associated, actin dependent regulator of chromatin, subfamily a, member 5 pseudogene	NA	0.29593	0.0806632	0.973551
17227077	Prelp	proline arginine-rich end leucine-rich repeat	ENSMUSG00000041577	-0.423047	0.0546952	0.973551
17522235	Cdc25a	cell division cycle 25A	ENSMUSG00000032477	0.167125	0.244997	0.973551
17284170	2010107E04Rik	RIKEN cDNA 2010107E04 gene	ENSMUSG00000021290	0.217578	0.136934	0.973551
17306906	Ripk3	receptor-interacting serine-threonine kinase 3	ENSMUSG00000022221	0.208489	0.121683	0.973551
17307093	C030013D06Rik	RIKEN cDNA C030013D06 gene	NA	0.317909	0.03074	0.973551
17329163	Camk2n2	calcium/calmodulin-dependent protein kinase II inhibitor 2	ENSMUSG00000051146	0.290434	0.100254	0.973551
17251728	Zbtb4	zinc finger and BTB domain containing 4	ENSMUSG00000018750	-0.178593	0.213976	0.973551
17518616	Rbpms2	RNA binding protein with multiple splicing 2	ENSMUSG00000032387	-0.499682	0.0452808	0.973551
17222193	Ankrd23	ankyrin repeat domain 23	ENSMUSG00000067653	-0.137485	0.293807	0.973551
17262990	Sparc	secreted acidic cysteine rich glycoprotein	ENSMUSG00000018593	-0.375042	0.00696466	0.973551
17504190	Adgrg1	adhesion G protein-coupled receptor G1	ENSMUSG00000031785	-0.264788	0.152801	0.973551
17355435	Scarna17	small Cajal body-specific RNA 17	NA	-0.22635	0.0362804	0.973551
17483007	Sbk1	SH3-binding kinase 1	ENSMUSG00000042978	-0.210943	0.196764	0.973551
17501354	2700029M09Rik	RIKEN cDNA 2700029M09 gene	ENSMUSG00000038005	0.231794	0.115144	0.973551
17375590	Slc24a5	solute carrier family 24, member 5	ENSMUSG00000035183	-0.426372	0.174872	0.973551
17485975	Zfp579	zinc finger protein 579	ENSMUSG00000051550	-0.203213	0.177866	0.973551
17344873	H2-M2	histocompatibility 2, M region locus 2	ENSMUSG00000016283	0.221099	0.233663	0.973551
17357671	Ms4a6c	membrane-spanning 4-domains, subfamily A, member 6C	ENSMUSG00000079419	0.253645	0.175021	0.973551
17246310	Dgka	diacylglycerol kinase, alpha	ENSMUSG00000025357	0.21232	0.280647	0.973551
17343263	Sik1	salt inducible kinase 1	ENSMUSG00000024042	-0.218583	0.180269	0.973551
17336446	Psmb8	proteasome (prosome, macropain) subunit, beta type 8 (large multifunctional peptidase 7)	ENSMUSG00000024338	0.204286	0.135195	0.973551
17543264	Maged1	melanoma antigen, family D, 1	ENSMUSG00000025151	-0.14832	0.25176	0.973551
17437830	Rhoh	ras homolog family member H	ENSMUSG00000029204	0.30556	0.0836968	0.973551
17542781	F8	coagulation factor VIII	ENSMUSG00000031196	0.367364	0.0159905	0.973551
17496345	Nupr1	nuclear protein transcription regulator 1	ENSMUSG00000030717	-0.322389	0.0320831	0.973551
17215932	Sned1	sushi, nidogen and EGF-like domains 1	ENSMUSG00000047793	-0.255703	0.173935	0.973551
17454335	Zfp68	zinc finger protein 68	ENSMUSG00000058291	0.186069	0.162407	0.973551
17282074	Rab15	RAB15, member RAS oncogene family	ENSMUSG00000021062	0.616205	0.0109369	0.973551
17481133	Olfr552	olfactory receptor 552	ENSMUSG00000073973	-0.257841	0.155232	0.973551
17541636	Hs6st2	heparan sulfate 6-O-sulfotransferase 2	ENSMUSG00000062184	-0.396833	0.0121989	0.973551
17313538	Sept3	septin 3	ENSMUSG00000022456	0.459259	0.0080517	0.973551
17295569	Naip2	NLR family, apoptosis inhibitory protein 2	ENSMUSG00000078945	0.301036	0.0844491	0.973551
17356288	Ctsf	cathepsin F	ENSMUSG00000083282	-0.263203	0.127235	0.973551
17475127	Cd79a	CD79A antigen (immunoglobulin-associated alpha)	ENSMUSG00000003379	0.258206	0.25069	0.973551
17514447	Casp12	caspase 12	ENSMUSG00000025887	0.240394	0.0991832	0.973551
17318787	Apol7b	apolipoprotein L 7b	ENSMUSG00000068252	0.387567	0.115414	0.973551
17468075	Htra2	HtrA serine peptidase 2	ENSMUSG00000068329	0.156081	0.207989	0.973551
17494894	St5	suppression of tumorigenicity 5	ENSMUSG00000031024	-0.26551	0.0965182	0.973551
17283445	Lgmn	legumain	ENSMUSG00000021190	0.261545	0.0919972	0.973551
17505060	Pla2g15	phospholipase A2, group XV	ENSMUSG00000031903	0.18681	0.173724	0.973551
17312035	LOC105245970	uncharacterized LOC105245970	NA	0.431271	0.0164339	0.973551
17370455	Nek6	NIMA (never in mitosis gene a)-related expressed kinase 6	ENSMUSG00000026749	0.349065	0.0306137	0.973551
17385405	Cytip	cytohesin 1 interacting protein	ENSMUSG00000026832	0.207987	0.166865	0.973551
17500391	Rnf122	ring finger protein 122	ENSMUSG00000039328	0.255842	0.163523	0.973551
17301951	5031414D18Rik	RIKEN cDNA 5031414D18 gene	ENSMUSG00000034959	0.322054	0.0714705	0.973551
17542829	Rab39b	RAB39B, member RAS oncogene family	ENSMUSG00000031202	-0.618327	0.00236459	0.973551
17379871	Zfos1	zinc finger, NFX1-type containing 1, opposite strand RNA 1	ENSMUSG00000074578	0.355114	0.0501249	0.973551
17433743	Ski	ski sarcoma viral oncogene homolog (avian)	ENSMUSG00000029050	-0.163796	0.23721	0.973551
17433815	Mmp23	matrix metallopeptidase 23	ENSMUSG00000029061	-0.209923	0.186363	0.973551
17432058	Padi1	peptidyl arginine deiminase, type I	ENSMUSG00000025329	-0.617436	0.00219726	0.973551
17290010	Esm1	endothelial cell-specific molecule 1	ENSMUSG00000042379	-0.266033	0.0746444	0.973551
17418625	5730409E04Rik	RIKEN cDNA 5730409E04Rik gene	ENSMUSG00000073755	0.230247	0.208739	0.973551
17409997	Usp53	ubiquitin specific peptidase 53	ENSMUSG00000039701	0.187395	0.223301	0.973551
17295987	Rgs7bp	regulator of G-protein signalling 7 binding protein	ENSMUSG00000021719	-0.387341	0.0253321	0.973551
17354969	Txnl1	thioredoxin-like 1	ENSMUSG00000024583	0.125906	0.31565	0.973551
17345293	Vegfa	vascular endothelial growth factor A	ENSMUSG00000023951	-0.183383	0.176082	0.973551
17329009	Iglv1	immunoglobulin lambda variable 1	NA	0.553781	0.135357	0.973551
17463205	Vwf	Von Willebrand factor homolog	ENSMUSG00000001930	-0.373378	0.167785	0.973551
17225815	St8sia4	ST8 alpha-N-acetyl-neuraminide alpha-2,8-sialyltransferase 4	ENSMUSG00000040710	0.258339	0.134186	0.973551
17229782	Slamf7	SLAM family member 7	ENSMUSG00000038179	0.259832	0.0478363	0.973551
17284614	Ighg3	Immunoglobulin heavy constant gamma 3	NA	-0.697533	0.117001	0.973551
17451126	Ep400	E1A binding protein p400	ENSMUSG00000029505	-0.287058	0.0101171	0.973551
17384657	Mir5128	microRNA 5128	ENSMUSG00000092958	-0.223386	0.182679	0.973551
17444961	Alox5ap	arachidonate 5-lipoxygenase activating protein	ENSMUSG00000060063	0.25458	0.133181	0.973551
17409594	Rnpc3	RNA-binding region (RNP1, RRM) containing 3	ENSMUSG00000027981	0.338926	0.0110396	0.973551
17435055	Gsap	gamma-secretase activating protein	ENSMUSG00000039934	0.302708	0.0297847	0.973551
17363204	Psat1	phosphoserine aminotransferase 1	ENSMUSG00000024640	0.337463	0.0373434	0.973551
17219435	Slamf6	SLAM family member 6	ENSMUSG00000015314	0.257212	0.196566	0.973551
17211313	Crispld1	cysteine-rich secretory protein LCCL domain containing 1	ENSMUSG00000025776	0.160884	0.287599	0.973551
17265193	Alox12	arachidonate 12-lipoxygenase	ENSMUSG00000000320	-0.303083	0.29234	0.973551
17438584	Stap1	signal transducing adaptor family member 1	ENSMUSG00000029254	0.391026	0.033929	0.973551
17540154	Cybb	cytochrome b-245, beta polypeptide	ENSMUSG00000015340	0.367567	0.0181449	0.973551
17512691	Pdf	peptide deformylase (mitochondrial)	ENSMUSG00000078931	-0.324204	0.0431705	0.973551
17424968	Gm12409	predicted gene 12409	ENSMUSG00000085876	0.282285	0.106481	0.973551
17438987	Cxcl1	chemokine (C-X-C motif) ligand 1	ENSMUSG00000029380	-0.162618	0.275221	0.973551
17270837	Cd79b	CD79B antigen	ENSMUSG00000040592	0.263454	0.163692	0.973551
17284662	Ighm	immunoglobulin heavy constant mu	NA	0.820748	0.0241993	0.973551
17380168	Spo11	SPO11 meiotic protein covalently bound to DSB	ENSMUSG00000005883	0.363887	0.193696	0.973551
17297639	Vdac2	voltage-dependent anion channel 2	ENSMUSG00000021771	0.161637	0.125927	0.973551
17490606	Snord35b	small nucleolar RNA, C/D box 35B	ENSMUSG00000064767	-0.345955	0.00844424	0.973551
17491323	Mrgpra2a	MAS-related GPR, member A2A	ENSMUSG00000093973	0.430613	0.096828	0.973551
17406241	Rbm46	RNA binding motif protein 46	ENSMUSG00000033882	-0.482479	0.0178789	0.973551
17300175	Trav6d-6	T cell receptor alpha variable 6D-6	NA	0.367581	0.103695	0.973551
17216158	Fam174a	family with sequence similarity 174, member A	ENSMUSG00000051185	-0.389113	0.0146111	0.973551
17239638	Pde7b	phosphodiesterase 7B	ENSMUSG00000019990	-0.252546	0.172066	0.973551
17385614	Pla2r1	phospholipase A2 receptor 1	ENSMUSG00000054580	-0.325741	0.121969	0.973551
17341179	Dll1	delta-like 1 (Drosophila)	ENSMUSG00000014773	-0.233898	0.138271	0.973551
17501989	Lrrc25	leucine rich repeat containing 25	ENSMUSG00000049988	0.251212	0.132995	0.973551
17285225	Nid1	nidogen 1	ENSMUSG00000005397	-0.363854	0.0707043	0.973551
17339499	Snord53	small nucleolar RNA, C/D box 53	ENSMUSG00000092887	-0.141867	0.306364	0.973551
17225630	Kif1a	kinesin family member 1A	ENSMUSG00000014602	-0.320143	0.13277	0.973551
17372725	Aplnr	apelin receptor	ENSMUSG00000044338	-0.211449	0.227347	0.973551
17459097	Mmrn1	multimerin 1	ENSMUSG00000054641	-0.4052	0.184754	0.973551
17437611	Pgm1	phosphoglucomutase 1	ENSMUSG00000029171	0.164093	0.194486	0.973551
17374488	Thbs1	thrombospondin 1	ENSMUSG00000040152	-0.490255	0.122752	0.973551
17496354	Sult1a1	sulfotransferase family 1A, phenol-preferring, member 1	ENSMUSG00000030711	-0.177853	0.244101	0.973551
17216478	Serpinb8	serine (or cysteine) peptidase inhibitor, clade B, member 8	ENSMUSG00000026315	0.298987	0.140283	0.973551
17219171	Sh2d1b1	SH2 domain containing 1B1	ENSMUSG00000102418	0.401107	0.0391118	0.973551
17413500	Glipr2	GLI pathogenesis-related 2	ENSMUSG00000028480	0.163062	0.228432	0.973551
17509101	Tlr3	toll-like receptor 3	ENSMUSG00000031639	0.4985	0.00192339	0.973551
17307791	Scara3	scavenger receptor class A, member 3	ENSMUSG00000034463	-0.202111	0.169101	0.973551
17311551	Col14a1	collagen, type XIV, alpha 1	ENSMUSG00000022371	-0.265919	0.15552	0.973551
17515074	Icam1	intercellular adhesion molecule 1	ENSMUSG00000037405	0.189443	0.237688	0.973551
17212778	Tmem194b	transmembrane protein 194B	ENSMUSG00000043015	0.298574	0.0448338	0.973551
17448001	Ppargc1a	peroxisome proliferative activated receptor, gamma, coactivator 1 alpha	ENSMUSG00000029167	0.24177	0.240638	0.973551
17284414	Ighm	immunoglobulin heavy constant mu	NA	-0.270941	0.126831	0.973551
17289544	1700099I09Rik	RIKEN cDNA 1700099I09 gene	ENSMUSG00000091906	0.615311	0.00756288	0.973551
17379606	Mmp9	matrix metallopeptidase 9	ENSMUSG00000017737	0.291089	0.187049	0.973551
17420846	Rcc2	regulator of chromosome condensation 2	ENSMUSG00000040945	-0.156462	0.202014	0.973551
17457609	Mgam	maltase-glucoamylase	ENSMUSG00000068587	0.28493	0.194185	0.973551
17254838	Mir142	microRNA 142	ENSMUSG00000105196	0.634834	0.0326468	0.973551
17279893	Klhl29	kelch-like 29	ENSMUSG00000020627	-0.166256	0.194178	0.973551
17370483	Mir181a-2	microRNA 181a-2	ENSMUSG00000065423	-0.280609	0.159353	0.973551
17248686	4930597A21Rik	RIKEN cDNA 4930597A21 gene	ENSMUSG00000086501	0.422156	0.0690744	0.973551
17457706	Tcrb-J	T cell receptor beta, joining region	NA	0.634314	0.0124337	0.973551
17296653	Gm3002	alpha-takusan pseudogene	NA	0.379863	0.0819287	0.973551
17542031	Sox3	SRY (sex determining region Y)-box 3	ENSMUSG00000045179	-0.375801	0.0555145	0.973551
17362922	Ms4a1	membrane-spanning 4-domains, subfamily A, member 1	ENSMUSG00000024673	0.2212	0.304399	0.973551
17312829	Lgals1	lectin, galactose binding, soluble 1	ENSMUSG00000068220	-0.261316	0.0915989	0.973551
17548616	Ndufs6	NADH dehydrogenase (ubiquinone) Fe-S protein 6	ENSMUSG00000021606	0.328525	0.0436523	0.973551
17306950	Gm5801	ubiquitin-conjugating enzyme E2, J2 homolog pseudogene	NA	0.663192	0.00396505	0.973551
17420016	Id3	inhibitor of DNA binding 3	ENSMUSG00000007872	-0.278539	0.114818	0.973551
17459400	Igk	immunoglobulin kappa chain complex	NA	0.379909	0.170714	0.973551
17221510	Gm16070	predicted gene 16070	ENSMUSG00000085125	0.522407	0.0105236	0.973551
17488485	Ifnl2	interferon lambda 2	ENSMUSG00000059128	-0.144785	0.238797	0.973551
17301391	Nuggc	nuclear GTPase, germinal center associated	ENSMUSG00000061356	0.48805	0.0131181	0.973551
17357680	Gm8369	predicted gene 8369	ENSMUSG00000058470	0.338657	0.106863	0.973551
17443401	Rasa4	RAS p21 protein activator 4	ENSMUSG00000004952	-0.20723	0.12356	0.973551
17379873	Zfos1	zinc finger, NFX1-type containing 1, opposite strand RNA 1	ENSMUSG00000074578	-0.201019	0.257332	0.973551
17224071	Fn1	fibronectin 1	ENSMUSG00000026193	-0.427748	0.0641923	0.973551
17242330	Lrrc3	leucine rich repeat containing 3	ENSMUSG00000051652	0.353527	0.0410541	0.973551
17350656	Csnk1g3	casein kinase 1, gamma 3	ENSMUSG00000073563	0.215051	0.1336	0.973551
17254071	Tmem132e	transmembrane protein 132E	ENSMUSG00000020701	-0.397841	0.0379446	0.973551
17336681	Tnxb	tenascin XB	ENSMUSG00000033327	-0.499551	0.0606247	0.973551
17471598	Klrc1	killer cell lectin-like receptor subfamily C, member 1	ENSMUSG00000030167	0.244271	0.109605	0.973551
17299874	Trav5-4	T cell receptor alpha variable 5-4	NA	0.187985	0.3112	0.973551
17299951	Trav5-4	T cell receptor alpha variable 5-4	NA	0.187985	0.3112	0.973551
17243943	Spic	Spi-C transcription factor (Spi-1/PU.1 related)	ENSMUSG00000004359	0.286202	0.0226863	0.973551
17395165	Atp5e	ATP synthase, H+ transporting, mitochondrial F1 complex, epsilon subunit	ENSMUSG00000016252	-0.170389	0.236975	0.973551
17530301	Bfsp2	beaded filament structural protein 2, phakinin	ENSMUSG00000032556	0.294933	0.0436489	0.973551
17471565	Klrk1	killer cell lectin-like receptor subfamily K, member 1	ENSMUSG00000030149	0.335649	0.0227242	0.973551
17440618	Mir701	microRNA 701	ENSMUSG00000076163	0.25502	0.308406	0.973551
17452378	Rad9b	RAD9 checkpoint clamp component B	ENSMUSG00000038569	0.391851	0.0291346	0.973551
17528963	Lrrc1	leucine rich repeat containing 1	ENSMUSG00000032352	-0.261453	0.139903	0.973551
17243638	Mterf2	mitochondrial transcription termination factor 2	ENSMUSG00000049038	0.352313	0.0694254	0.973551
17263154	Olfr331	olfactory receptor 331	ENSMUSG00000058807	0.454824	0.0879036	0.973551
17498331	Osbpl5	oxysterol binding protein-like 5	ENSMUSG00000037606	0.168729	0.253429	0.973551
17345109	Slc25a27	solute carrier family 25, member 27	ENSMUSG00000023912	-0.185379	0.188133	0.973551
17528274	Plekho2	pleckstrin homology domain containing, family O member 2	ENSMUSG00000050721	0.12053	0.245639	0.973551
17405365	Wwtr1	WW domain containing transcription regulator 1	ENSMUSG00000027803	-0.283601	0.041041	0.973551
17285521	Tcrg-V4	T cell receptor gamma, variable 4	NA	0.385705	0.238853	0.973551
17315891	Il7r	interleukin 7 receptor	ENSMUSG00000003882	0.236252	0.288932	0.973551
17477116	Etfb	electron transferring flavoprotein, beta polypeptide	ENSMUSG00000004610	-0.148232	0.296689	0.973551
17452054	Oas2	2'-5' oligoadenylate synthetase 2	ENSMUSG00000032690	0.31592	0.116044	0.973551
17444080	Eif3b	eukaryotic translation initiation factor 3, subunit B	ENSMUSG00000056076	0.124576	0.252633	0.973551
17339772	Rasgrp3	RAS, guanyl releasing protein 3	ENSMUSG00000071042	0.263994	0.103484	0.973551
17330478	Tigit	T cell immunoreceptor with Ig and ITIM domains	ENSMUSG00000071552	0.441998	0.129428	0.973551
17479967	Vmn2r79	vomeronasal 2, receptor 79	ENSMUSG00000090362	-0.627401	0.00314211	0.973551
17256264	Igfbp4	insulin-like growth factor binding protein 4	ENSMUSG00000017493	-0.454498	0.00514993	0.973551
17351831	Snord58b	small nucleolar RNA, C/D box 58B	ENSMUSG00000064871	-0.139466	0.300261	0.973551
17312054	Khdrbs3	KH domain containing, RNA binding, signal transduction associated 3	ENSMUSG00000022332	-0.319545	0.0889125	0.973551
17483733	Bag3	BCL2-associated athanogene 3	ENSMUSG00000030847	-0.386839	0.0242199	0.973551
17391406	Gm14005	predicted gene 14005	NA	0.431214	0.0121485	0.973551
17496193	Cd19	CD19 antigen	ENSMUSG00000030724	0.284713	0.261627	0.973551
17494408	Trim30d	tripartite motif-containing 30D	ENSMUSG00000057596	-0.530906	0.0149137	0.973551
17226473	Tmem163	transmembrane protein 163	ENSMUSG00000026347	-0.196364	0.157024	0.973551
17222511	Chst10	carbohydrate sulfotransferase 10	ENSMUSG00000026080	-0.330266	0.123338	0.973551
17534074	Lonrf3	LON peptidase N-terminal domain and ring finger 3	ENSMUSG00000016239	-0.34657	0.074573	0.973551
17237899	Cdk4	cyclin-dependent kinase 4	ENSMUSG00000006728	0.140086	0.226323	0.973551
17352859	E430002N23Rik	RIKEN cDNA E430002N23 gene	NA	0.174626	0.294916	0.973551
17224180	Igfbp5	insulin-like growth factor binding protein 5	ENSMUSG00000026185	-0.709603	0.0167042	0.973551
17458355	Gimap9	GTPase, IMAP family member 9	ENSMUSG00000051124	0.162933	0.308149	0.973551
17217840	A130050O07Rik	RIKEN cDNA A130050O07 gene	NA	-0.418575	0.108477	0.973551
17320279	Hdac10	histone deacetylase 10	ENSMUSG00000062906	0.163717	0.232327	0.973551
17537936	Tceal1	transcription elongation factor A (SII)-like 1	ENSMUSG00000049536	-0.266647	0.141488	0.973551
17494820	Olfr519	olfactory receptor 519	ENSMUSG00000066239	0.746714	0.00438086	0.973551
17457143	Akr1b10	aldo-keto reductase family 1, member B10 (aldose reductase)	ENSMUSG00000061758	0.152402	0.240177	0.973551
17336245	Rgl2	ral guanine nucleotide dissociation stimulator-like 2	ENSMUSG00000041354	-0.209245	0.114747	0.973551
17273620	Dtnb	dystrobrevin, beta	ENSMUSG00000071454	-0.187072	0.115955	0.973551
17503937	Mt2	metallothionein 2	ENSMUSG00000031762	0.431658	0.1114	0.973551
17224551	Ptprn	protein tyrosine phosphatase, receptor type, N	ENSMUSG00000026204	0.279371	0.08457	0.973551
17226302	Dbi	diazepam binding inhibitor	ENSMUSG00000026385	0.387559	0.0188266	0.973551
17284482	Ighv9-4	immunoglobulin heavy variable 9-4	NA	-0.476496	0.0671046	0.973551
17450718	Fam69a	family with sequence similarity 69, member A	ENSMUSG00000029270	0.25275	0.161014	0.973551
17454382	Adap1	ArfGAP with dual PH domains 1	ENSMUSG00000056413	-0.288053	0.105775	0.973551
17530653	Alas1	aminolevulinic acid synthase 1	ENSMUSG00000032786	0.144874	0.304026	0.973551
17391899	Adra1d	adrenergic receptor, alpha 1d	ENSMUSG00000027335	-0.174892	0.259717	0.973551
17297059	Abhd6	abhydrolase domain containing 6	ENSMUSG00000025277	0.494569	0.0151135	0.973551
17346802	Ndufv2	NADH dehydrogenase (ubiquinone) flavoprotein 2	ENSMUSG00000024099	0.183741	0.216471	0.973551
17256823	Arl4d	ADP-ribosylation factor-like 4D	ENSMUSG00000034936	-0.202658	0.21427	0.973551
17308598	Mir687	microRNA 687	ENSMUSG00000076121	0.166973	0.249451	0.973551
17469136	Adamts9	a disintegrin-like and metallopeptidase (reprolysin type) with thrombospondin type 1 motif, 9	ENSMUSG00000030022	-0.313148	0.0459163	0.973551
17368674	Gbgt1	globoside alpha-1,3-N-acetylgalactosaminyltransferase 1	ENSMUSG00000026829	-0.229552	0.172983	0.973551
17256362	Gm12348	predicted gene 12348	NA	0.256606	0.115674	0.973551
17406979	Slc50a1	solute carrier family 50 (sugar transporter), member 1	ENSMUSG00000027953	0.154999	0.289024	0.973551
17248380	Lcp2	lymphocyte cytosolic protein 2	ENSMUSG00000002699	0.177148	0.185106	0.973551
17336491	Gm20506	predicted gene 20506	NA	0.355984	0.25432	0.973551
17331380	Epha3	Eph receptor A3	ENSMUSG00000052504	-0.295382	0.161273	0.973551
17486223	Vmn2r33	vomeronasal 2, receptor 33	ENSMUSG00000096691	0.452664	0.0165936	0.973551
17215873	Gpr35	G protein-coupled receptor 35	ENSMUSG00000026271	0.157805	0.247745	0.973551
17381515	Gm10115	predicted gene 10115	NA	-0.50677	0.0149147	0.973551
17405208	Frem2	Fras1 related extracellular matrix protein 2	ENSMUSG00000037016	-0.629599	0.0113301	0.973551
17410581	Bank1	B cell scaffold protein with ankyrin repeats 1	ENSMUSG00000037922	0.263608	0.165393	0.973551
17461942	Pparg	peroxisome proliferator activated receptor gamma	ENSMUSG00000000440	0.459489	0.0133096	0.973551
17441429	Ksr2	kinase suppressor of ras 2	ENSMUSG00000061578	0.240827	0.241758	0.973551
17398323	Serpini1	serine (or cysteine) peptidase inhibitor, clade I, member 1	ENSMUSG00000027834	0.180747	0.298033	0.973551
17230045	Ifi204	interferon activated gene 204	ENSMUSG00000073489	0.729719	0.025487	0.973551
17514424	Casp1	caspase 1	ENSMUSG00000025888	0.568894	0.00665262	0.973551
17373450	Phf21a	PHD finger protein 21A	ENSMUSG00000058318	-0.168857	0.231074	0.973551
17290324	Pfkp	phosphofructokinase, platelet	ENSMUSG00000021196	0.343315	0.0383251	0.973551
17326650	Gm15555	predicted gene 15555	NA	-0.356494	0.0346419	0.973551
17244057	Gas2l3	growth arrest-specific 2 like 3	ENSMUSG00000074802	0.390242	0.0372499	0.973551
17424621	Sit1	suppression inducing transmembrane adaptor 1	ENSMUSG00000028460	0.3156	0.0650301	0.973551
17509859	Zfp963	zinc finger protein 963	ENSMUSG00000092260	0.230632	0.126977	0.973551
17519972	Dopey1	dopey family member 1	ENSMUSG00000034973	0.14046	0.305905	0.973551
17468573	Antxr1	anthrax toxin receptor 1	ENSMUSG00000033420	-0.306506	0.0673454	0.973551
17348282	Colec12	collectin sub-family member 12	ENSMUSG00000036103	-0.121592	0.268317	0.973551
17274841	Cog5	component of oligomeric golgi complex 5	ENSMUSG00000035933	0.229027	0.111975	0.973551
17467556	Rpia	ribose 5-phosphate isomerase A	ENSMUSG00000053604	-0.194836	0.156292	0.973551
17367652	Il1f9	interleukin 1 family, member 9	ENSMUSG00000044103	0.768975	0.00215385	0.973551
17419222	Snrnp40	small nuclear ribonucleoprotein 40 (U5)	ENSMUSG00000074088	-0.163638	0.151063	0.973551
17443342	Hspb1	heat shock protein 1	ENSMUSG00000004951	-0.531721	0.0505639	0.973551
17284519	Ighm	immunoglobulin heavy constant mu	NA	1.29086	0.0134581	0.973551
17366067	Fam204a	family with sequence similarity 204, member A	ENSMUSG00000057858	0.155931	0.229655	0.973551
17383486	6530402F18Rik	RIKEN cDNA 6530402F18 gene	ENSMUSG00000079499	-0.450525	0.0282632	0.973551
17279701	Cdca7l	cell division cycle associated 7 like	ENSMUSG00000021175	0.177775	0.211951	0.973551
17468933	Iqsec1	IQ motif and Sec7 domain 1	ENSMUSG00000034312	-0.126266	0.285746	0.973551
17253674	Poldip2	polymerase (DNA-directed), delta interacting protein 2	ENSMUSG00000001100	0.149594	0.237818	0.973551
17452601	LOC102641980	uncharacterized LOC102641980	NA	0.221196	0.190877	0.973551
17414836	Tlr4	toll-like receptor 4	ENSMUSG00000039005	0.344418	0.0126644	0.973551
17227771	Rgs13	regulator of G-protein signaling 13	ENSMUSG00000051079	0.741415	0.0183523	0.973551
17353693	Pfdn1	prefoldin 1	ENSMUSG00000024346	-0.146589	0.293912	0.973551
17366746	Mir669k	microRNA 669k	ENSMUSG00000094297	0.586752	0.111974	0.973551
17219248	Adamts4	a disintegrin-like and metallopeptidase (reprolysin type) with thrombospondin type 1 motif, 4	ENSMUSG00000006403	-0.208991	0.238425	0.973551
17454831	Zfp853	zinc finger protein 853	NA	-0.281229	0.192459	0.973551
17345830	Daam2	dishevelled associated activator of morphogenesis 2	ENSMUSG00000040260	-0.26289	0.0797244	0.973551
17432895	Agtrap	angiotensin II, type I receptor-associated protein	ENSMUSG00000029007	0.186991	0.148526	0.973551
17338124	Mrpl2	mitochondrial ribosomal protein L2	ENSMUSG00000002767	0.174832	0.192508	0.973551
17368760	Mir3088	microRNA 3088	ENSMUSG00000092832	0.23986	0.129497	0.973551
17410332	Ccdc109b	coiled-coil domain containing 109B	ENSMUSG00000027994	0.364097	0.0562846	0.973551
17373177	Spi1	spleen focus forming virus (SFFV) proviral integration oncogene	ENSMUSG00000002111	0.158278	0.260948	0.973551
17491759	Peg12	paternally expressed 12	ENSMUSG00000070526	-0.264349	0.10293	0.973551
17306087	Rnase11	ribonuclease, RNase A family, 11 (non-active)	ENSMUSG00000059648	0.27036	0.100841	0.973551
17271907	Gm11695	predicted gene 11695	NA	0.271946	0.0781175	0.973551
17364126	Ifit1bl1	interferon induced protein with tetratricpeptide repeats 1B like 1	ENSMUSG00000079339	0.429255	0.15374	0.973551
17255719	Mrpl10	mitochondrial ribosomal protein L10	ENSMUSG00000001445	0.351836	0.0116765	0.973551
17229187	Xcl1	chemokine (C motif) ligand 1	ENSMUSG00000026573	0.387432	0.0364149	0.973551
17542836	4933407K13Rik	RIKEN cDNA 4933407K13 gene	ENSMUSG00000087396	0.163629	0.24875	0.973551
17343299	Notch3	notch 3	ENSMUSG00000038146	-0.44171	0.0142858	0.973551
17364114	Lipa	lysosomal acid lipase A	ENSMUSG00000024781	0.19014	0.190665	0.973551
17241623	Reep3	receptor accessory protein 3	ENSMUSG00000019873	0.297926	0.0529204	0.973551
17405478	P2ry13	purinergic receptor P2Y, G-protein coupled 13	ENSMUSG00000036362	0.402806	0.0118291	0.973551
17321761	Smagp	small cell adhesion glycoprotein	ENSMUSG00000053559	-0.139332	0.294448	0.973551
17402072	Frrs1	ferric-chelate reductase 1	ENSMUSG00000033386	0.27737	0.156068	0.973551
17490667	Gfy	golgi-associated olfactory signaling regulator	ENSMUSG00000095276	-0.350732	0.0370449	0.973551
17543045	Gk	glycerol kinase	ENSMUSG00000025059	0.356997	0.0317143	0.973551
17482669	Hs3st2	heparan sulfate (glucosamine) 3-O-sulfotransferase 2	ENSMUSG00000046321	-0.157517	0.298185	0.973551
17300697	Khnyn	KH and NYN domain containing	ENSMUSG00000047153	-0.131569	0.241103	0.973551
17294828	Rasgrf2	RAS protein-specific guanine nucleotide-releasing factor 2	NA	0.267456	0.156045	0.973551
17523081	Acvr2b	activin receptor IIB	ENSMUSG00000061393	-0.715192	0.00249848	0.973551
17472641	Sox5	SRY (sex determining region Y)-box 5	ENSMUSG00000041540	-0.151881	0.316136	0.973551
17442942	Snora15	small nucleolar RNA, H/ACA box 15	ENSMUSG00000093413	-0.220545	0.10767	0.973551
17219974	Gm9982	predicted gene 9982	NA	0.337942	0.136281	0.973551
17517390	Idh3a	isocitrate dehydrogenase 3 (NAD+) alpha	ENSMUSG00000032279	0.313846	0.057681	0.973551
17489441	Hpn	hepsin	ENSMUSG00000001249	0.349816	0.0481328	0.973551
17289239	Tbca	tubulin cofactor A	ENSMUSG00000042043	-0.300749	0.0546139	0.973551
17219789	Kmo	kynurenine 3-monooxygenase (kynurenine 3-hydroxylase)	ENSMUSG00000039783	0.278973	0.20301	0.973551
17219407	Slamf1	signaling lymphocytic activation molecule family member 1	ENSMUSG00000015316	0.174754	0.254157	0.973551
17316120	Cdh6	cadherin 6	ENSMUSG00000039385	-0.339072	0.035977	0.973551
17516952	2900052N01Rik	RIKEN cDNA 2900052N01 gene	ENSMUSG00000099696	-0.238446	0.307065	0.973551
17302562	5430440P10Rik	RIKEN cDNA 5430440P10 gene	NA	0.306584	0.0887014	0.973551
17504422	Cklf	chemokine-like factor	ENSMUSG00000054400	0.244947	0.191198	0.973551
17290173	Hmgcs1	3-hydroxy-3-methylglutaryl-Coenzyme A synthase 1	ENSMUSG00000093930	0.371313	0.0108285	0.973551
17251746	Tmem256	transmembrane protein 256	ENSMUSG00000070394	-0.255306	0.108852	0.973551
17416811	Mir761	microRNA 761	ENSMUSG00000076444	-0.256223	0.0791867	0.973551
17388332	Creb3l1	cAMP responsive element binding protein 3-like 1	ENSMUSG00000027230	-0.395666	0.0582925	0.973551
17451002	P2rx2	purinergic receptor P2X, ligand-gated ion channel, 2	ENSMUSG00000029503	-0.302929	0.0816966	0.973551
17506775	Capn9	calpain 9	ENSMUSG00000031981	0.291585	0.127936	0.973551
17537081	Tlr13	toll-like receptor 13	ENSMUSG00000033777	0.304205	0.130301	0.973551
17360501	Tcf7l2	transcription factor 7 like 2, T cell specific, HMG box	ENSMUSG00000024985	0.279528	0.0874162	0.973551
17521727	Lamb2	laminin, beta 2	ENSMUSG00000052911	-0.329404	0.0265283	0.973551
17386481	Ola1	Obg-like ATPase 1	ENSMUSG00000027108	0.153002	0.170211	0.973551
17319403	Rpl3	ribosomal protein L3	ENSMUSG00000060036	0.264021	0.180648	0.973551
17516194	Vwa5a	von Willebrand factor A domain containing 5A	ENSMUSG00000023186	0.341968	0.0149333	0.973551
17327019	4930404I05Rik	RIKEN cDNA 4930404I05 gene	ENSMUSG00000087354	0.218044	0.144655	0.973551
17425301	Abca1	ATP-binding cassette, sub-family A (ABC1), member 1	ENSMUSG00000015243	-0.190979	0.298426	0.973551
17460994	Fgd5	FYVE, RhoGEF and PH domain containing 5	ENSMUSG00000034037	-0.263264	0.0596922	0.973551
17260775	Pno1	partner of NOB1 homolog	ENSMUSG00000020116	0.27924	0.0234185	0.973551
17358690	Papss2	3'-phosphoadenosine 5'-phosphosulfate synthase 2	ENSMUSG00000024899	0.190195	0.213128	0.973551
17219282	Ufc1	ubiquitin-fold modifier conjugating enzyme 1	ENSMUSG00000062963	0.272494	0.112102	0.973551
17236527	Gm17745	predicted gene, 17745	NA	-0.266767	0.0773877	0.973551
17329046	Lamp3	lysosomal-associated membrane protein 3	ENSMUSG00000041247	0.182908	0.23217	0.973551
17422732	Mxra8	matrix-remodelling associated 8	ENSMUSG00000029070	-0.24234	0.104686	0.973551
17394647	Znfx1	zinc finger, NFX1-type containing 1	ENSMUSG00000039501	-0.20101	0.0825148	0.973551
17307726	Extl3	exostoses (multiple)-like 3	ENSMUSG00000021978	0.267474	0.0390584	0.973551
17298825	Mmrn2	multimerin 2	ENSMUSG00000041445	-0.263849	0.0649962	0.973551
17222072	Ccdc115	coiled-coil domain containing 115	ENSMUSG00000042111	0.294832	0.0548732	0.973551
17231742	Hivep2	human immunodeficiency virus type I enhancer binding protein 2	ENSMUSG00000015501	0.189681	0.227153	0.973551
17241308	Tspan15	tetraspanin 15	ENSMUSG00000037031	-0.203054	0.17235	0.973551
17435251	Klhl7	kelch-like 7	ENSMUSG00000028986	0.300438	0.0502675	0.973551
17528617	Fam63b	family with sequence similarity 63, member B	ENSMUSG00000042444	0.308089	0.0385906	0.973551
17538395	Zcchc16	zinc finger, CCHC domain containing 16	ENSMUSG00000071679	-0.288577	0.0978877	0.973551
17313705	Parvb	parvin, beta	ENSMUSG00000022438	-0.406722	0.0876105	0.973551
17287325	S1pr3	sphingosine-1-phosphate receptor 3	ENSMUSG00000067586	0.223866	0.293839	0.973551
17445089	Fry	FRY microtubule binding protein	ENSMUSG00000056602	-0.138383	0.308106	0.973551
17349016	Mocos	molybdenum cofactor sulfurase	ENSMUSG00000039616	0.163048	0.313577	0.973551
17249994	4930438A08Rik	RIKEN cDNA 4930438A08 gene	ENSMUSG00000069873	-0.221474	0.282454	0.973551
17487422	Bcam	basal cell adhesion molecule	ENSMUSG00000002980	-0.330015	0.0856394	0.973551
17354101	Dpysl3	dihydropyrimidinase-like 3	ENSMUSG00000024501	-0.309623	0.0748206	0.973551
17290890	A530099J19Rik	RIKEN cDNA A530099J19 gene	ENSMUSG00000047462	0.51436	0.0394093	0.973551
17305605	Txndc16	thioredoxin domain containing 16	ENSMUSG00000021830	0.164658	0.291346	0.973551
17467466	Igkv4-55	immunoglobulin kappa variable 4-55	NA	0.230319	0.138933	0.973551
17427051	Hacd4	3-hydroxyacyl-CoA dehydratase 4	ENSMUSG00000028497	0.374557	0.033556	0.973551
17334948	Atp6v0e	ATPase, H+ transporting, lysosomal V0 subunit E	ENSMUSG00000015575	0.176363	0.268771	0.973551
17445325	Fzd1	frizzled class receptor 1	ENSMUSG00000044674	-0.287716	0.0374421	0.973551
17375006	Ganc	glucosidase, alpha; neutral C	ENSMUSG00000062646	0.348444	0.0104863	0.973551
17468417	Nat8f3	N-acetyltransferase 8 (GCN5-related) family member 3	ENSMUSG00000051262	-0.411177	0.0156074	0.973551
17271710	Cd300lb	CD300 antigen like family member B	ENSMUSG00000063193	0.503246	0.00762264	0.973551
17381717	Itga8	integrin alpha 8	ENSMUSG00000026768	-0.571712	0.0547022	0.973551
17309268	Ednrb	endothelin receptor type B	ENSMUSG00000022122	-0.316898	0.21325	0.973551
17457589	Ssbp1	single-stranded DNA binding protein 1	ENSMUSG00000029911	-0.225641	0.11577	0.973551
17431053	Zdhhc18	zinc finger, DHHC domain containing 18	ENSMUSG00000037553	0.15199	0.28118	0.973551
17384021	Stxbp1	syntaxin binding protein 1	ENSMUSG00000026797	0.138994	0.292573	0.973551
17456554	Hilpda	hypoxia inducible lipid droplet associated	ENSMUSG00000043421	-0.306227	0.0590151	0.973551
17399104	Ssr2	signal sequence receptor, beta	ENSMUSG00000041355	0.213503	0.0683619	0.973551
17532564	Xcr1	chemokine (C motif) receptor 1	ENSMUSG00000060509	0.384886	0.0262215	0.973551
17523861	Birc2	baculoviral IAP repeat-containing 2	ENSMUSG00000057367	-0.207445	0.14403	0.973551
17357920	Olfr1474	olfactory receptor 1474	ENSMUSG00000096273	-0.266246	0.132076	0.973551
17284450	Igh-VJ558	immunoglobulin heavy chain (J558 family)	NA	0.51711	0.149131	0.973551
17319501	Rangap1	RAN GTPase activating protein 1	ENSMUSG00000022391	-0.203236	0.157039	0.973551
17322359	Zfp385a	zinc finger protein 385A	ENSMUSG00000000552	0.163532	0.299539	0.973551
17441105	Coq5	coenzyme Q5 methyltransferase	ENSMUSG00000041733	0.315776	0.0120398	0.973551
17463550	Gabarapl1	gamma-aminobutyric acid (GABA) A receptor-associated protein-like 1	ENSMUSG00000030161	-0.224517	0.261228	0.973551
17497904	Slc25a22	solute carrier family 25 (mitochondrial carrier, glutamate), member 22	ENSMUSG00000019082	0.493618	0.00409252	0.973551
17220771	Spata45	spermatogenesis associated 45	ENSMUSG00000057072	0.486974	0.0337655	0.973551
17230760	Mark1	MAP/microtubule affinity regulating kinase 1	ENSMUSG00000026620	-0.373016	0.067767	0.973551
17240880	Man1a	mannosidase 1, alpha	ENSMUSG00000003746	0.187703	0.247486	0.973551
17397827	Med12l	mediator complex subunit 12-like	ENSMUSG00000056476	-0.328907	0.109375	0.973551
17480205	Rab30	RAB30, member RAS oncogene family	ENSMUSG00000030643	0.417512	0.00900224	0.973551
17220264	A430110L20Rik	RIKEN cDNA A430110L20 gene	ENSMUSG00000054135	-0.263477	0.197595	0.973551
17360078	Borcs7	BLOC-1 related complex subunit 7	ENSMUSG00000062376	0.457601	0.016857	0.973551
17302054	Snora31	small nucleolar RNA, H/ACA box 31	ENSMUSG00000065147	-0.509291	0.005481	0.973551
17445895	Mfsd5	major facilitator superfamily domain containing 5	ENSMUSG00000045665	0.570273	0.00371574	0.973551
17537126	A630033H20Rik	RIKEN cDNA A630033H20 gene	ENSMUSG00000054293	0.375262	0.15684	0.973551
17325979	Gcsam	germinal center associated, signaling and motility	ENSMUSG00000022659	0.20057	0.236834	0.973551
17282828	Noxred1	NADP+ dependent oxidoreductase domain containing 1	ENSMUSG00000072919	0.557716	0.0064561	0.973551
17330544	Sidt1	SID1 transmembrane family, member 1	ENSMUSG00000022696	0.197307	0.308742	0.973551
17224211	Tns1	tensin 1	ENSMUSG00000055322	-0.173092	0.221707	0.973551
17292689	Thoc3	THO complex 3	ENSMUSG00000025872	0.151902	0.170792	0.973551
17344150	Sapcd1	suppressor APC domain containing 1	ENSMUSG00000036185	-0.296185	0.150387	0.973551
17368322	0610009E02Rik	RIKEN cDNA 0610009E02 gene	NA	0.293673	0.136238	0.973551
17439388	Fras1	Fraser extracellular matrix complex subunit 1	ENSMUSG00000034687	-0.23198	0.281022	0.973551
17384979	Gm13470	predicted gene 13470	NA	-0.231501	0.152401	0.973551
17286905	Cd83	CD83 antigen	ENSMUSG00000015396	-0.190094	0.131392	0.973551
17505114	Zfp90	zinc finger protein 90	ENSMUSG00000031907	-0.218694	0.147275	0.973551
17528023	Pias1	protein inhibitor of activated STAT 1	ENSMUSG00000032405	0.221671	0.0832341	0.973551
17458385	Gimap5	GTPase, IMAP family member 5	ENSMUSG00000043505	0.374834	0.123166	0.973551
17321241	Snora34	small nucleolar RNA, H/ACA box 34	ENSMUSG00000065336	-0.177913	0.132682	0.973551
17261122	Papolg	poly(A) polymerase gamma	ENSMUSG00000020273	0.30609	0.0844657	0.973551
17366359	Fam171a1	family with sequence similarity 171, member A1	ENSMUSG00000050530	-0.227077	0.0795172	0.973551
17218701	Tnfsf4	tumor necrosis factor (ligand) superfamily, member 4	ENSMUSG00000026700	0.609267	0.00443666	0.973551
17223200	Sf3b1	splicing factor 3b, subunit 1	ENSMUSG00000025982	0.158272	0.188334	0.973551
17424279	Cntfr	ciliary neurotrophic factor receptor	ENSMUSG00000028444	-0.440803	0.0129549	0.973551
17460831	Aldh1l1	aldehyde dehydrogenase 1 family, member L1	ENSMUSG00000030088	-0.438327	0.0322761	0.973551
17275060	Mir5099	microRNA 5099	ENSMUSG00000092998	0.211314	0.113338	0.973551
17281946	Ppp2r5e	protein phosphatase 2, regulatory subunit B', epsilon	ENSMUSG00000021051	0.174849	0.151997	0.973551
17268882	Med24	mediator complex subunit 24	ENSMUSG00000017210	0.347213	0.0655987	0.973551
17340772	Qk	quaking	ENSMUSG00000062078	-0.392052	0.0151863	0.973551
17349601	Cxxc5	CXXC finger 5	ENSMUSG00000046668	-0.246755	0.137881	0.973551
17283155	Eml5	echinoderm microtubule associated protein like 5	ENSMUSG00000051166	0.344907	0.0377305	0.973551
17243659	Gm6713	predicted gene 6713	NA	-0.294669	0.13133	0.973551
17521686	Usp4	ubiquitin specific peptidase 4 (proto-oncogene)	ENSMUSG00000032612	0.153936	0.186604	0.973551
17524426	Fbxl12	F-box and leucine-rich repeat protein 12	ENSMUSG00000066892	0.218362	0.173816	0.973551
17496627	Sept1	septin 1	ENSMUSG00000000486	0.118083	0.306938	0.973551
17372705	Tnks1bp1	tankyrase 1 binding protein 1	ENSMUSG00000033955	-0.359577	0.0205543	0.973551
17430373	Zbtb8a	zinc finger and BTB domain containing 8a	ENSMUSG00000028807	0.209975	0.160251	0.973551
17384923	Arhgap15os	Rho GTPase activating protein 15, opposite strand	ENSMUSG00000085089	0.288996	0.137416	0.973551
17351446	Impa2	inositol (myo)-1(or 4)-monophosphatase 2	ENSMUSG00000024525	0.175742	0.239199	0.973551
17480788	Fchsd2	FCH and double SH3 domains 2	ENSMUSG00000030691	0.184871	0.260763	0.973551
17475851	Lrfn1	leucine rich repeat and fibronectin type III domain containing 1	ENSMUSG00000030600	0.310826	0.0723899	0.973551
17455269	Gm10858	predicted gene 10858	NA	0.267163	0.191284	0.973551
17266372	Snord42b	small nucleolar RNA, C/D box 42B	NA	-0.199189	0.169892	0.973551
17269903	Aarsd1	alanyl-tRNA synthetase domain containing 1	ENSMUSG00000075528	-0.355968	0.0560597	0.973551
17385085	Nmi	N-myc (and STAT) interactor	ENSMUSG00000026946	0.211821	0.168722	0.973551
17247039	Aebp1	AE binding protein 1	ENSMUSG00000020473	-0.593906	0.00966203	0.973551
17377328	Pax1	paired box 1	ENSMUSG00000037034	-0.61846	0.00545921	0.973551
17380057	Gm14637	predicted gene 14637	NA	-0.421555	0.016224	0.973551
17357514	Cyb561a3	cytochrome b561 family, member A3	ENSMUSG00000034445	0.302662	0.102709	0.973551
17389467	Grem1	gremlin 1, DAN family BMP antagonist	ENSMUSG00000074934	-0.253224	0.208833	0.973551
17318105	I830127L07Rik	RIKEN cDNA I830127L07 gene	NA	-0.253978	0.113084	0.973551
17338540	Gm19585	predicted gene, 19585	NA	0.145699	0.314965	0.973551
17343897	Ppt2	palmitoyl-protein thioesterase 2	ENSMUSG00000015474	0.206556	0.206471	0.973551
17383858	Dnm1	dynamin 1	ENSMUSG00000026825	0.335604	0.102202	0.973551
17370691	Lypd6b	LY6/PLAUR domain containing 6B	ENSMUSG00000026765	0.251643	0.15463	0.973551
17529099	Col12a1	collagen, type XII, alpha 1	ENSMUSG00000032332	-0.301413	0.161243	0.973551
17513603	Zcchc14	zinc finger, CCHC domain containing 14	ENSMUSG00000061410	-0.1297	0.308458	0.973551
17277134	Acot2	acyl-CoA thioesterase 2	ENSMUSG00000021226	0.336883	0.0719809	0.973551
17299477	Tlr11	toll-like receptor 11	ENSMUSG00000051969	0.275639	0.0808612	0.973551
17521264	Vprbp	Vpr (HIV-1) binding protein	ENSMUSG00000040325	0.137761	0.255268	0.973551
17371123	Psmd14	proteasome (prosome, macropain) 26S subunit, non-ATPase, 14	ENSMUSG00000026914	0.328779	0.0217681	0.973551
17407631	Psmb4	proteasome (prosome, macropain) subunit, beta type 4	ENSMUSG00000005779	0.224166	0.0710244	0.973551
17243617	Ckap4	cytoskeleton-associated protein 4	ENSMUSG00000046841	-0.241306	0.311315	0.973551
17371427	Dhrs9	dehydrogenase/reductase (SDR family) member 9	ENSMUSG00000027068	0.56754	0.00714861	0.973551
17520775	Stag1	stromal antigen 1	ENSMUSG00000037286	0.164549	0.118511	0.973551
17235462	Oaz1	ornithine decarboxylase antizyme 1	ENSMUSG00000035242	-0.186848	0.207227	0.973551
17359816	Kazald1	Kazal-type serine peptidase inhibitor domain 1	ENSMUSG00000025213	-0.181125	0.316222	0.973551
17282970	Dio2	deiodinase, iodothyronine, type II	ENSMUSG00000007682	-0.26247	0.0952775	0.973551
17421821	Ctnnbip1	catenin beta interacting protein 1	ENSMUSG00000028988	-0.387112	0.0211389	0.973551
17498057	Gm4553	predicted gene 4553	NA	-0.279955	0.253512	0.973551
17214142	Cxcr2	chemokine (C-X-C motif) receptor 2	ENSMUSG00000026180	0.511791	0.00609764	0.973551
17276787	Rdh12	retinol dehydrogenase 12	ENSMUSG00000021123	0.238636	0.219279	0.973551
17228349	Ier5	immediate early response 5	ENSMUSG00000056708	-0.242602	0.0433062	0.973551
17419268	Gm23711	predicted gene, 23711	NA	0.372655	0.10349	0.973551
17419270	Gm23711	predicted gene, 23711	NA	0.372655	0.10349	0.973551
17366185	LOC100041708	nuclear body protein SP140-like	NA	0.325523	0.143642	0.973551
17541806	Xlr	X-linked lymphocyte-regulated	ENSMUSG00000054626	-0.566188	0.0115263	0.973551
17332531	Mx1	MX dynamin-like GTPase 1	ENSMUSG00000000386	0.215714	0.283651	0.973551
17514146	Sipa1l2	signal-induced proliferation-associated 1 like 2	ENSMUSG00000001995	-0.267846	0.0762994	0.973551
17273714	Adcy3	adenylate cyclase 3	ENSMUSG00000020654	-0.213741	0.142627	0.973551
17229658	Fcer1g	Fc receptor, IgE, high affinity I, gamma polypeptide	ENSMUSG00000058715	0.468478	0.0295473	0.973551
17427970	Podn	podocan	ENSMUSG00000028600	-0.5159	0.0469594	0.973551
17462351	Il17ra	interleukin 17 receptor A	ENSMUSG00000002897	0.153892	0.310504	0.973551
17467551	Igk	immunoglobulin kappa chain complex	NA	0.527039	0.316493	0.973551
17454551	Snx8	sorting nexin 8	ENSMUSG00000029560	-0.171077	0.220942	0.973551
17221148	2610203C22Rik	RIKEN cDNA 2610203C22 gene	ENSMUSG00000079671	0.22113	0.178241	0.973551
17494674	Gm8995	predicted gene 8995	NA	0.449199	0.00995373	0.973551
17238762	Syne1	spectrin repeat containing, nuclear envelope 1	ENSMUSG00000096054	-0.18482	0.242231	0.973551
17291694	Serpinb1a	serine (or cysteine) peptidase inhibitor, clade B, member 1a	ENSMUSG00000044734	0.483762	0.00558076	0.973551
17495610	Gprc5b	G protein-coupled receptor, family C, group 5, member B	ENSMUSG00000008734	-0.318876	0.0670602	0.973551
17225775	Thap4	THAP domain containing 4	ENSMUSG00000026279	-0.272872	0.0523627	0.973551
17446060	AI506816	expressed sequence AI506816	ENSMUSG00000105987	0.415357	0.0708589	0.973551
17468662	Gm5879	predicted gene 5879	ENSMUSG00000068262	0.261759	0.0648699	0.973551
17517605	Imp3	IMP3, U3 small nucleolar ribonucleoprotein	ENSMUSG00000032288	0.314347	0.0288441	0.973551
17540982	Sept6	septin 6	ENSMUSG00000050379	0.35997	0.0371971	0.973551
17521043	Cpne4	copine IV	ENSMUSG00000032564	0.344585	0.199594	0.973551
17449084	Igfbp7	insulin-like growth factor binding protein 7	ENSMUSG00000036256	-0.180972	0.19219	0.973551
17473417	Nat14	N-acetyltransferase 14	ENSMUSG00000035285	-0.694138	0.00224246	0.973551
17430791	Rnu11	U11 small nuclear RNA	NA	-0.28196	0.0345285	0.973551
17323828	B3gnt5	UDP-GlcNAc:betaGal beta-1,3-N-acetylglucosaminyltransferase 5	ENSMUSG00000022686	0.328926	0.135649	0.973551
17500108	Fgfr1	fibroblast growth factor receptor 1	ENSMUSG00000031565	-0.249264	0.125352	0.973551
17462373	Cecr2	cat eye syndrome chromosome region, candidate 2	ENSMUSG00000071226	-0.188067	0.27235	0.973551
17496584	Zg16	zymogen granule protein 16	ENSMUSG00000049350	-0.502305	0.0432315	0.973551
17415028	Snapc3	small nuclear RNA activating complex, polypeptide 3	ENSMUSG00000028483	0.41586	0.0192782	0.973551
17461330	Lrrn1	leucine rich repeat protein 1, neuronal	ENSMUSG00000034648	0.168251	0.213239	0.973551
17252341	Xaf1	XIAP associated factor 1	ENSMUSG00000040483	0.163284	0.306516	0.973551
17514320	2610044O15Rik8	RIKEN cDNA 2610044O15 gene	ENSMUSG00000071302	0.21155	0.16827	0.973551
17486864	C5ar1	complement component 5a receptor 1	ENSMUSG00000049130	0.347963	0.156733	0.973551
17328895	Ranbp1	RAN binding protein 1	ENSMUSG00000005732	-0.417887	0.0456135	0.973551
17499347	4932443I19Rik	RIKEN cDNA 4932443I19 gene	ENSMUSG00000090336	-0.321471	0.053088	0.973551
17229259	Mpzl1	myelin protein zero-like 1	ENSMUSG00000026566	-0.187678	0.236352	0.973551
17366814	Mir669k	microRNA 669k	ENSMUSG00000094297	0.278423	0.143677	0.973551
17366850	Mir669k	microRNA 669k	ENSMUSG00000094297	0.278423	0.143677	0.973551
17352439	Arhgap12	Rho GTPase activating protein 12	ENSMUSG00000041225	0.189719	0.132296	0.973551
17364169	Htr7	5-hydroxytryptamine (serotonin) receptor 7	ENSMUSG00000024798	0.208465	0.265563	0.973551
17432927	Fbxo44	F-box protein 44	ENSMUSG00000029001	0.220134	0.158242	0.973551
17343026	Ppil1	peptidylprolyl isomerase (cyclophilin)-like 1	ENSMUSG00000024007	0.229701	0.181914	0.973551
17238367	Stat2	signal transducer and activator of transcription 2	ENSMUSG00000040033	0.206701	0.0963797	0.973551
17545353	Maged2	melanoma antigen, family D, 2	ENSMUSG00000025268	-0.167956	0.197712	0.973551
17215372	Scarna6	small Cajal body-specific RNA 6	ENSMUSG00000089281	-0.51029	0.0224062	0.973551
17363749	4933413C19Rik	RIKEN cDNA 4933413C19 gene	NA	-0.43614	0.0863148	0.973551
17548502	Gm19966	predicted gene, 19966	NA	-0.214784	0.276213	0.973551
17331350	Nsun3	NOL1/NOP2/Sun domain family member 3	ENSMUSG00000050312	0.448622	0.00284115	0.973551
17455913	Dync1i1	dynein cytoplasmic 1 intermediate chain 1	ENSMUSG00000029757	0.385453	0.0276812	0.973551
17368476	Adamtsl2	ADAMTS-like 2	ENSMUSG00000036040	-0.451591	0.019402	0.973551
17321263	Adcy6	adenylate cyclase 6	ENSMUSG00000022994	-0.230785	0.187595	0.973551
17301697	Tnfrsf10b	tumor necrosis factor receptor superfamily, member 10b	ENSMUSG00000022074	-0.401078	0.0393483	0.973551
17519573	Klhl31	kelch-like 31	ENSMUSG00000044938	0.375075	0.0342787	0.973551
17506273	Cox4i1	cytochrome c oxidase subunit IV isoform 1	ENSMUSG00000031818	-0.176424	0.179999	0.973551
17333521	Ermard	ER membrane associated RNA degradation	ENSMUSG00000036552	0.170733	0.144971	0.973551
17338767	Kdm4b	lysine (K)-specific demethylase 4B	ENSMUSG00000024201	-0.144863	0.29238	0.973551
17215395	Dgkd	diacylglycerol kinase, delta	ENSMUSG00000070738	-0.151435	0.277855	0.973551
17339561	Lclat1	lysocardiolipin acyltransferase 1	ENSMUSG00000054469	0.157394	0.250796	0.973551
17241731	Bicc1	BicC family RNA binding protein 1	ENSMUSG00000014329	-0.328786	0.0382084	0.973551
17282518	Aldh6a1	aldehyde dehydrogenase family 6, subfamily A1	ENSMUSG00000021238	0.320293	0.0534531	0.973551
17336458	Tap2	transporter 2, ATP-binding cassette, sub-family B (MDR/TAP)	ENSMUSG00000024339	0.290996	0.0650289	0.973551
17243486	1190007I07Rik	RIKEN cDNA 1190007I07 gene	ENSMUSG00000063320	0.211411	0.190365	0.973551
17231522	Lrp11	low density lipoprotein receptor-related protein 11	ENSMUSG00000019796	-0.41224	0.0381261	0.973551
17437366	5730480H06Rik	RIKEN cDNA 5730480H06 gene	NA	0.36077	0.0383334	0.973551
17343143	Glo1	glyoxalase 1	ENSMUSG00000024026	0.165106	0.250537	0.973551
17467377	Igkv9-124	immunoglobulin kappa chain variable 9-124	NA	-0.631255	0.27204	0.973551
17231477	Myct1	myc target 1	ENSMUSG00000046916	-0.485721	0.0616968	0.973551
17473091	Amn1	antagonist of mitotic exit network 1	ENSMUSG00000068250	0.146233	0.266931	0.973551
17276732	Eif2s1	eukaryotic translation initiation factor 2, subunit 1 alpha	ENSMUSG00000021116	0.205209	0.0811559	0.973551
17517947	Hexa	hexosaminidase A	ENSMUSG00000025232	-0.168936	0.247697	0.973551
17418629	Psmb2	proteasome (prosome, macropain) subunit, beta type 2	ENSMUSG00000028837	0.201398	0.143005	0.973551
17300079	Trav14d-3-dv8	T cell receptor alpha variable 14D-3-DV8	NA	0.502287	0.0152743	0.973551
17424023	Ndufb6	NADH dehydrogenase (ubiquinone) 1 beta subcomplex, 6	ENSMUSG00000071014	0.173224	0.256248	0.973551
17307215	Zdhhc20	zinc finger, DHHC domain containing 20	ENSMUSG00000021969	0.260848	0.140395	0.973551
17509069	Cyp4v3	cytochrome P450, family 4, subfamily v, polypeptide 3	ENSMUSG00000079057	0.367939	0.0229259	0.973551
17462318	Kdm5a	lysine (K)-specific demethylase 5A	ENSMUSG00000030180	0.226486	0.0969414	0.973551
17535607	Slc6a8	solute carrier family 6 (neurotransmitter transporter, creatine), member 8	ENSMUSG00000019558	-0.299921	0.0549089	0.973551
17340272	Epcam	epithelial cell adhesion molecule	ENSMUSG00000045394	-0.303881	0.117687	0.973551
17350684	Gm4221	predicted gene 4221	NA	-0.246052	0.225946	0.973551
17229639	Pcp4l1	Purkinje cell protein 4-like 1	ENSMUSG00000038370	-0.530423	0.01218	0.973551
17411159	Ifi44l	interferon-induced protein 44 like	ENSMUSG00000039146	0.549805	0.0126406	0.973551
17391422	Anapc1	anaphase promoting complex subunit 1	ENSMUSG00000014355	0.201318	0.106753	0.973551
17526315	Phldb1	pleckstrin homology like domain, family B, member 1	ENSMUSG00000048537	-0.387847	0.0235611	0.973551
17352884	Cdh2	cadherin 2	ENSMUSG00000024304	0.185293	0.271498	0.973551
17464473	4732416N19Rik	RIKEN cDNA 4732416N19 gene	NA	-0.243648	0.134693	0.973551
17423340	Tmem67	transmembrane protein 67	ENSMUSG00000049488	0.359171	0.0165786	0.973551
17434510	Slc25a40	solute carrier family 25, member 40	ENSMUSG00000054099	0.168966	0.18688	0.973551
17477331	Klk1b27	kallikrein 1-related peptidase b27	ENSMUSG00000063177	-0.562664	0.0153487	0.973551
17398571	Tmem154	transmembrane protein 154	ENSMUSG00000056498	0.201122	0.106928	0.973551
17508052	Vdac3	voltage-dependent anion channel 3	ENSMUSG00000008892	-0.335242	0.0212307	0.973551
17389608	Meis2	Meis homeobox 2	ENSMUSG00000027210	-0.318657	0.0483011	0.973551
17539434	Ctps2	cytidine 5'-triphosphate synthase 2	ENSMUSG00000031360	0.285942	0.0918612	0.973551
17501408	Sh3rf1	SH3 domain containing ring finger 1	ENSMUSG00000031642	-0.30329	0.0309494	0.973551
17440042	Btbd8	BTB (POZ) domain containing 8	ENSMUSG00000070632	0.199806	0.248962	0.973551
17367999	Fut7	fucosyltransferase 7	ENSMUSG00000036587	-0.225796	0.130681	0.973551
17495830	Gm9234	predicted pseudogene 9234	NA	0.166611	0.279825	0.973551
17496670	9130019O22Rik	RIKEN cDNA 9130019O22 gene	ENSMUSG00000030823	0.166022	0.267779	0.973551
17286808	Gm10790	predicted gene 10790	NA	-0.451448	0.110297	0.973551
17547634	Kpnb1	karyopherin (importin) beta 1	ENSMUSG00000001440	0.15868	0.260242	0.973551
17505453	Snord71	small nucleolar RNA, C/D box 71	NA	-0.287849	0.0427835	0.973551
17476001	Lgals7	lectin, galactose binding, soluble 7	ENSMUSG00000053522	0.327582	0.0637639	0.973551
17413403	Npr2	natriuretic peptide receptor 2	ENSMUSG00000028469	-0.46021	0.014299	0.973551
17445329	Cdk14	cyclin-dependent kinase 14	ENSMUSG00000028926	-0.279085	0.0539579	0.973551
17309935	Dab2	disabled 2, mitogen-responsive phosphoprotein	ENSMUSG00000022150	-0.201175	0.280072	0.973551
17251514	Snord118	small nucleolar RNA, C/D box 118	ENSMUSG00000064899	-0.377311	0.0189891	0.973551
17213336	Bmpr2	bone morphogenetic protein receptor, type II (serine/threonine kinase)	ENSMUSG00000067336	0.251812	0.0883021	0.973551
17424309	Arid3c	AT rich interactive domain 3C (BRIGHT-like)	ENSMUSG00000066224	-0.310362	0.0760783	0.973551
17534960	Fhl1	four and a half LIM domains 1	ENSMUSG00000023092	-0.354152	0.0218395	0.973551
17228353	Mr1	major histocompatibility complex, class I-related	ENSMUSG00000026471	0.265076	0.0560965	0.973551
17261266	Prorsd1	prolyl-tRNA synthetase domain containing 1	ENSMUSG00000032673	0.23821	0.0833819	0.973551
17421928	Rere	arginine glutamic acid dipeptide (RE) repeats	ENSMUSG00000039852	-0.266301	0.0585917	0.973551
17282570	Ltbp2	latent transforming growth factor beta binding protein 2	ENSMUSG00000002020	-0.487155	0.0429873	0.973551
17269595	Dhx58	DEXH (Asp-Glu-X-His) box polypeptide 58	ENSMUSG00000017830	0.138557	0.298382	0.973551
17271307	Abca8b	ATP-binding cassette, sub-family A (ABC1), member 8b	ENSMUSG00000020620	-0.576894	0.00442212	0.973551
17226232	Ptpn4	protein tyrosine phosphatase, non-receptor type 4	ENSMUSG00000026384	0.162656	0.227775	0.973551
17391915	Erv3	endogenous retroviral sequence 3	ENSMUSG00000037482	-0.303591	0.166162	0.973551
17291704	Serpinb1c	serine (or cysteine) peptidase inhibitor, clade B, member 1c	ENSMUSG00000079049	0.350408	0.046634	0.973551
17513026	9430091E24Rik	RIKEN cDNA 9430091E24 gene	NA	0.245714	0.228782	0.973551
17441504	Tesc	tescalcin	ENSMUSG00000029359	-0.570166	0.0119857	0.973551
17287682	Grk6	G protein-coupled receptor kinase 6	ENSMUSG00000074886	-0.168894	0.188405	0.973551
17479974	Nox4	NADPH oxidase 4	ENSMUSG00000030562	-0.344591	0.127429	0.973551
17286271	Agtr1a	angiotensin II receptor, type 1a	ENSMUSG00000049115	-0.216075	0.250169	0.973551
17297660	1700112E06Rik	RIKEN cDNA 1700112E06 gene	ENSMUSG00000063458	0.229173	0.194876	0.973551
17347680	Zfp36l2	zinc finger protein 36, C3H type-like 2	ENSMUSG00000045817	-0.223281	0.0866551	0.973551
17413474	Reck	reversion-inducing-cysteine-rich protein with kazal motifs	ENSMUSG00000028476	-0.224221	0.250455	0.973551
17502470	Nwd1	NACHT and WD repeat domain containing 1	ENSMUSG00000048148	-0.195339	0.261896	0.973551
17392821	4921509C19Rik	RIKEN cDNA 4921509C19 gene	ENSMUSG00000061525	-0.508128	0.0260776	0.973551
17520198	Rasgrf1	RAS protein-specific guanine nucleotide-releasing factor 1	ENSMUSG00000032356	0.273695	0.13984	0.973551
17244572	Tmtc3	transmembrane and tetratricopeptide repeat containing 3	ENSMUSG00000036676	0.333517	0.0127273	0.973551
17547719	Ahnak2	AHNAK nucleoprotein 2	NA	-0.537135	0.00884	0.973551
17482793	Cacng3	calcium channel, voltage-dependent, gamma subunit 3	ENSMUSG00000066189	0.413113	0.0221278	0.973551
17419305	Matn1	matrilin 1, cartilage matrix protein	ENSMUSG00000040533	-0.22439	0.154438	0.973551
17409792	Palmd	palmdelphin	ENSMUSG00000033377	-0.428274	0.0265552	0.973551
17549188	H2-Q5	histocompatibility 2, Q region locus 5	ENSMUSG00000055413	0.274828	0.119356	0.973551
17383848	Swi5	SWI5 recombination repair homolog (yeast)	ENSMUSG00000044627	0.228203	0.11013	0.973551
17301926	Htr2a	5-hydroxytryptamine (serotonin) receptor 2A	ENSMUSG00000034997	0.215877	0.304371	0.973551
17505623	Mtss1l	metastasis suppressor 1-like	ENSMUSG00000033763	-0.353049	0.058116	0.973551
17263482	Cops3	COP9 signalosome subunit 3	ENSMUSG00000019373	0.131571	0.299913	0.973551
17475818	AF357399	snoRNA AF357399	NA	-0.192893	0.234986	0.973551
17526421	Atp5l	ATP synthase, H+ transporting, mitochondrial F0 complex, subunit G	ENSMUSG00000038717	0.401676	0.146562	0.973551
17355538	Haus1	HAUS augmin-like complex, subunit 1	ENSMUSG00000041840	0.16859	0.25291	0.973551
17240077	Hey2	hairy/enhancer-of-split related with YRPW motif 2	ENSMUSG00000019789	-0.425632	0.07964	0.973551
17426356	Tnfsf8	tumor necrosis factor (ligand) superfamily, member 8	ENSMUSG00000028362	0.273612	0.181977	0.973551
17415635	Inadl	InaD-like (Drosophila)	ENSMUSG00000061859	-0.158901	0.31108	0.973551
17265672	Spns2	spinster homolog 2	ENSMUSG00000040447	-0.23452	0.188022	0.973551
17523531	Tmem42	transmembrane protein 42	ENSMUSG00000066233	0.195881	0.177931	0.973551
17212461	Col3a1	collagen, type III, alpha 1	ENSMUSG00000026043	-0.754737	0.00155993	0.973551
17394198	Wfdc6a	WAP four-disulfide core domain 6A	ENSMUSG00000074595	-0.271936	0.156662	0.973551
17408546	Slc22a15	solute carrier family 22 (organic anion/cation transporter), member 15	ENSMUSG00000033147	0.358812	0.0118742	0.973551
17365658	Xpnpep1	X-prolyl aminopeptidase (aminopeptidase P) 1, soluble	ENSMUSG00000025027	0.182488	0.312627	0.973551
17438062	Nipal1	NIPA-like domain containing 1	ENSMUSG00000067219	0.153762	0.310587	0.973551
17300666	Ltb4r1	leukotriene B4 receptor 1	ENSMUSG00000046908	0.253443	0.210506	0.973551
17378848	Snhg11	small nucleolar RNA host gene 11	ENSMUSG00000044349	0.198124	0.21229	0.973551
17242311	Gm9736	predicted gene 9736	NA	0.243488	0.0840531	0.973551
17466319	Tcrb-J	T cell receptor beta, joining region	NA	0.536176	0.019876	0.973551
17254153	Slfn5	schlafen 5	ENSMUSG00000054404	0.333836	0.0266332	0.973551
17548279	Mrps16	mitochondrial ribosomal protein S16	ENSMUSG00000049960	0.360745	0.174298	0.973551
17441130	Triap1	TP53 regulated inhibitor of apoptosis 1	ENSMUSG00000029535	-0.253281	0.0735269	0.973551
17362986	Ms4a2	membrane-spanning 4-domains, subfamily A, member 2	ENSMUSG00000024680	0.314977	0.0916102	0.973551
17258994	Gaa	glucosidase, alpha, acid	ENSMUSG00000025579	-0.242084	0.0566876	0.973551
17225785	Dtymk	deoxythymidylate kinase	ENSMUSG00000026281	0.125549	0.316323	0.973551
17548415	Gm19344	predicted gene, 19344	NA	0.189203	0.206657	0.973551
17508111	Ap3m2	adaptor-related protein complex 3, mu 2 subunit	ENSMUSG00000031539	0.128301	0.313116	0.973551
17481550	Olfml1	olfactomedin-like 1	ENSMUSG00000051041	-0.469257	0.00947737	0.973551
17479162	Kansl2	KAT8 regulatory NSL complex subunit 2	ENSMUSG00000022992	-0.301013	0.0252054	0.973551
17528137	Zwilch	zwilch kinetochore protein	ENSMUSG00000032400	0.181331	0.259842	0.973551
17486807	Ehd2	EH-domain containing 2	ENSMUSG00000074364	-0.255036	0.159716	0.973551
17317203	Derl1	Der1-like domain family, member 1	ENSMUSG00000022365	0.199333	0.138228	0.973551
17334097	Cldn6	claudin 6	ENSMUSG00000023906	0.255539	0.116949	0.973551
17486110	Peg3	paternally expressed 3	ENSMUSG00000002265	-0.392072	0.040549	0.973551
17476657	Scgb1b3	secretoglobin, family 1B, member 3	ENSMUSG00000095257	-0.643658	0.0035816	0.973551
17516192	Olfr914	olfactory receptor 914	ENSMUSG00000047050	-0.376512	0.17837	0.973551
17533357	5730405O15Rik	RIKEN cDNA 5730405O15 gene	ENSMUSG00000087424	0.164842	0.225989	0.973551
17364452	Cyp2c54	cytochrome P450, family 2, subfamily c, polypeptide 54	ENSMUSG00000067225	-0.434004	0.0188535	0.973551
17261035	Ahsa2	AHA1, activator of heat shock protein ATPase 2	ENSMUSG00000020288	-0.486433	0.0241217	0.973551
17520146	Trim43c	tripartite motif-containing 43C	ENSMUSG00000067399	0.460089	0.039085	0.973551
17333493	9030025P20Rik	RIKEN cDNA 9030025P20 gene	ENSMUSG00000036552	0.457251	0.0705023	0.973551
17506418	Cdt1	chromatin licensing and DNA replication factor 1	ENSMUSG00000006585	-0.174338	0.23734	0.973551
17216727	Slc35f5	solute carrier family 35, member F5	ENSMUSG00000026342	0.262306	0.131116	0.973551
17334656	Prss29	protease, serine 29	ENSMUSG00000034039	0.506169	0.0434662	0.973551
17234691	Sumo3	small ubiquitin-like modifier 3	ENSMUSG00000020265	0.368306	0.108379	0.973551
17459080	Tigd2	tigger transposable element derived 2	ENSMUSG00000049232	0.368628	0.0245541	0.973551
17232672	Traf3ip2	TRAF3 interacting protein 2	ENSMUSG00000019842	0.163831	0.253323	0.973551
17231999	LOC101056071	uncharacterized LOC101056071	NA	-0.314417	0.132734	0.973551
17252323	Txndc17	thioredoxin domain containing 17	ENSMUSG00000020803	0.316415	0.0821936	0.973551
17525731	Olfr955	olfactory receptor 955	ENSMUSG00000063176	-0.527027	0.0368675	0.973551
17484068	Lhpp	phospholysine phosphohistidine inorganic pyrophosphate phosphatase	ENSMUSG00000030946	0.162164	0.302128	0.973551
17545482	Mageh1	melanoma antigen, family H, 1	ENSMUSG00000047238	-0.238123	0.233131	0.973551
17286515	Prpf4b	pre-mRNA processing factor 4B	ENSMUSG00000021413	0.129937	0.215647	0.973551
17420761	Iffo2	intermediate filament family orphan 2	ENSMUSG00000041025	-0.190844	0.184362	0.973551
17259748	Drg1	developmentally regulated GTP binding protein 1	ENSMUSG00000020457	0.194153	0.0963275	0.973551
17287590	Fgfr4	fibroblast growth factor receptor 4	ENSMUSG00000005320	-0.504238	0.00556324	0.973551
17269769	Fam134c	family with sequence similarity 134, member C	ENSMUSG00000017802	0.170667	0.182394	0.973551
17249929	Larp1	La ribonucleoprotein domain family, member 1	ENSMUSG00000037331	-0.116489	0.270314	0.973551
17332251	1810053B23Rik	RIKEN cDNA 1810053B23 gene	ENSMUSG00000100277	-0.333689	0.104098	0.973551
17471062	Tapbpl	TAP binding protein-like	ENSMUSG00000038213	0.353965	0.129239	0.973551
17367807	Nsmf	NMDA receptor synaptonuclear signaling and neuronal migration factor	ENSMUSG00000006476	-0.273201	0.0580879	0.973551
17393336	Edem2	ER degradation enhancer, mannosidase alpha-like 2	ENSMUSG00000038312	0.223879	0.146613	0.973551
17549890	Defa-rs12	defensin, alpha, related sequence 12	NA	0.51628	0.00444695	0.973551
17366932	Mir466h	microRNA 466h	ENSMUSG00000077941	-0.305265	0.169311	0.973551
17517404	Dnaja4	DnaJ heat shock protein family (Hsp40) member A4	ENSMUSG00000032285	-0.301781	0.0569131	0.973551
17429933	Zc3h12a	zinc finger CCCH type containing 12A	ENSMUSG00000042677	-0.139551	0.250221	0.973551
17233104	Bves	blood vessel epicardial substance	ENSMUSG00000071317	-0.230481	0.167523	0.973551
17354629	Ndst1	N-deacetylase/N-sulfotransferase (heparan glucosaminyl) 1	ENSMUSG00000054008	-0.123156	0.252187	0.973551
17452126	Oas1a	2'-5' oligoadenylate synthetase 1A	ENSMUSG00000052776	0.242528	0.0896778	0.973551
17341625	Tceb2	transcription elongation factor B (SIII), polypeptide 2	ENSMUSG00000055839	0.160577	0.273403	0.973551
17487570	Vmn1r127	vomeronasal 1 receptor 127	ENSMUSG00000093890	0.816287	0.0511393	0.973551
17252922	Prpf8	pre-mRNA processing factor 8	ENSMUSG00000020850	0.138913	0.274136	0.973551
17370471	Adgrd2-ps	adhesion G protein-coupled receptor D2, pseudogene	NA	-0.33844	0.0931684	0.973551
17288970	Ccnh	cyclin H	ENSMUSG00000021548	0.216488	0.0802909	0.973551
17404337	Cpa3	carboxypeptidase A3, mast cell	ENSMUSG00000001865	0.460581	0.122509	0.973551
17498602	Zfp358	zinc finger protein 358	ENSMUSG00000047264	0.194807	0.272387	0.973551
17436938	Ccdc96	coiled-coil domain containing 96	ENSMUSG00000050677	-0.587997	0.0052624	0.973551
17241318	Hk1	hexokinase 1	ENSMUSG00000037012	-0.196808	0.184874	0.973551
17224878	Irs1	insulin receptor substrate 1	ENSMUSG00000055980	-0.201669	0.203303	0.973551
17451568	Gltp	glycolipid transfer protein	ENSMUSG00000011884	-0.16314	0.180968	0.973551
17481305	Trim34a	tripartite motif-containing 34A	ENSMUSG00000056144	0.212518	0.201748	0.973551
17214197	Slc11a1	solute carrier family 11 (proton-coupled divalent metal ion transporters), member 1	ENSMUSG00000026177	0.218369	0.133718	0.973551
17537134	Gpr174	G protein-coupled receptor 174	ENSMUSG00000073008	0.315622	0.144831	0.973551
17381911	Nsun6	NOL1/NOP2/Sun domain family member 6	ENSMUSG00000026707	0.305686	0.087834	0.973551
17508396	Ddhd2	DDHD domain containing 2	ENSMUSG00000061313	0.145883	0.223385	0.973551
17445303	Mterf1a	mitochondrial transcription termination factor 1a	ENSMUSG00000040429	0.346211	0.0363991	0.973551
17332228	Rcan1	regulator of calcineurin 1	ENSMUSG00000022951	0.347394	0.0296391	0.973551
17239501	Abracl	ABRA C-terminal like	ENSMUSG00000078453	0.229203	0.23772	0.973551
17331162	Col8a1	collagen, type VIII, alpha 1	ENSMUSG00000068196	-0.653526	0.00448494	0.973551
17261539	Gm12111	predicted gene 12111	NA	-0.236911	0.141325	0.973551
17219431	Gm10521	predicted gene 10521	NA	0.582505	0.0241804	0.973551
17404195	Gm9733	predicted gene 9733	ENSMUSG00000078783	0.393499	0.0481519	0.973551
17308319	Piwil2	piwi-like RNA-mediated gene silencing 2	ENSMUSG00000033644	0.399775	0.0639288	0.973551
17448264	Rfc1	replication factor C (activator 1) 1	ENSMUSG00000029191	0.356939	0.0189174	0.973551
17391623	Cpxm1	carboxypeptidase X 1 (M14 family)	ENSMUSG00000027408	-0.478564	0.00318505	0.973551
17250700	Ubb	ubiquitin B	ENSMUSG00000019505	-0.68092	0.00177546	0.973551
17479303	Aen	apoptosis enhancing nuclease	ENSMUSG00000030609	-0.155475	0.252001	0.973551
17518512	Cilp	cartilage intermediate layer protein, nucleotide pyrophosphohydrolase	ENSMUSG00000042254	0.329755	0.119506	0.973551
17391608	Idh3b	isocitrate dehydrogenase 3 (NAD+) beta	ENSMUSG00000027406	0.246521	0.0821193	0.973551
17527694	Loxl1	lysyl oxidase-like 1	ENSMUSG00000032334	-0.500988	0.0447872	0.973551
17214892	A530040E14Rik	RIKEN cDNA A530040E14 gene	NA	0.88599	0.0119741	0.973551
17283487	Btbd7	BTB (POZ) domain containing 7	ENSMUSG00000041702	-0.121693	0.31709	0.973551
17314556	Slc48a1	solute carrier family 48 (heme transporter), member 1	ENSMUSG00000081534	-0.153014	0.271708	0.973551
17330523	Atp6v1a	ATPase, H+ transporting, lysosomal V1 subunit A	ENSMUSG00000052459	0.104587	0.313617	0.973551
17468364	Rab11fip5	RAB11 family interacting protein 5 (class I)	ENSMUSG00000051343	-0.1925	0.214403	0.973551
17278698	Mir3070a	microRNA 3070a	ENSMUSG00000095147	-0.318984	0.127176	0.973551
17502860	Rnf150	ring finger protein 150	ENSMUSG00000047747	-0.431333	0.0574718	0.973551
17501652	Atp6v1b2	ATPase, H+ transporting, lysosomal V1 subunit B2	ENSMUSG00000006273	0.202883	0.0940045	0.973551
17427284	Mysm1	myb-like, SWIRM and MPN domains 1	ENSMUSG00000062627	0.224565	0.184782	0.973551
17335770	Abcg1	ATP-binding cassette, sub-family G (WHITE), member 1	ENSMUSG00000024030	0.262126	0.0924386	0.973551
17454187	Pilrb2	paired immunoglobin-like type 2 receptor beta 2	ENSMUSG00000066682	0.534473	0.0156659	0.973551
17336199	Cd320	CD320 antigen	ENSMUSG00000002308	0.595184	0.00288599	0.973551
17548221	Spcs2	signal peptidase complex subunit 2 homolog (S. cerevisiae)	ENSMUSG00000035227	0.158815	0.262828	0.973551
17305950	Olfr733	olfactory receptor 733	ENSMUSG00000090874	-0.236619	0.210821	0.973551
17464110	Pyroxd1	pyridine nucleotide-disulphide oxidoreductase domain 1	ENSMUSG00000041671	0.144173	0.298087	0.973551
17541831	Gm2155	predicted gene 2155	NA	0.211521	0.25508	0.973551
17260668	Grb10	growth factor receptor bound protein 10	ENSMUSG00000020176	-0.230687	0.115985	0.973551
17361833	Dpf2	D4, zinc and double PHD fingers family 2	ENSMUSG00000024826	0.11501	0.31627	0.973551
17465997	Zc3hav1l	zinc finger CCCH-type, antiviral 1-like	ENSMUSG00000047749	-0.368593	0.0322947	0.973551
17425010	Gm12446	predicted gene 12446	NA	0.445944	0.0155802	0.973551
17503825	Mmp2	matrix metallopeptidase 2	ENSMUSG00000031740	-0.552309	0.00290958	0.973551
17354857	Adrb2	adrenergic receptor, beta 2	ENSMUSG00000045730	-0.132565	0.255648	0.973551
17468505	Pcbp1	poly(rC) binding protein 1	ENSMUSG00000051695	-0.205972	0.174995	0.973551
17239611	Slc35d3	solute carrier family 35, member D3	ENSMUSG00000050473	-0.26253	0.205649	0.973551
17383188	Surf4	surfeit gene 4	ENSMUSG00000014867	0.187926	0.109359	0.973551
17513699	Snai3	snail family zinc finger 3	ENSMUSG00000006587	-0.547479	0.014704	0.973551
17465062	Fam3c	family with sequence similarity 3, member C	ENSMUSG00000029672	0.263137	0.084472	0.973551
17410424	Aimp1	aminoacyl tRNA synthetase complex-interacting multifunctional protein 1	ENSMUSG00000028029	0.133674	0.284567	0.973551
17494443	Olfr666	olfactory receptor 666	ENSMUSG00000063582	-0.355055	0.103185	0.973551
17297100	Kctd6	potassium channel tetramerisation domain containing 6	ENSMUSG00000021752	-0.288613	0.037238	0.973551
17300149	Trav16d-dv11	T cell receptor alpha variable 16D-DV11	NA	0.226289	0.22156	0.973551
17318020	Ly6d	lymphocyte antigen 6 complex, locus D	ENSMUSG00000034634	0.338004	0.221392	0.973551
17547583	Gm20255	predicted gene, 20255	NA	0.193889	0.303018	0.973551
17424493	Vcp	valosin containing protein	ENSMUSG00000028452	0.170299	0.121134	0.973551
17468865	Chchd6	coiled-coil-helix-coiled-coil-helix domain containing 6	ENSMUSG00000030086	0.138492	0.293134	0.973551
17521652	Nicn1	nicolin 1	ENSMUSG00000032606	0.191181	0.205143	0.973551
17278290	Serpina3h	serine (or cysteine) peptidase inhibitor, clade A, member 3H	NA	0.443316	0.0745983	0.973551
17430887	Xkr8	X-linked Kx blood group related 8	ENSMUSG00000037752	0.279336	0.0662077	0.973551
17547783	4933434E20Rik	RIKEN cDNA 4933434E20 gene	ENSMUSG00000027942	0.504883	0.0586897	0.973551
17517456	Psma4	proteasome (prosome, macropain) subunit, alpha type 4	ENSMUSG00000032301	0.187838	0.147294	0.973551
17506300	Foxl1	forkhead box L1	ENSMUSG00000097084	-0.478289	0.00993789	0.973551
17547571	Ssbp1	single-stranded DNA binding protein 1	ENSMUSG00000029911	0.479304	0.00495063	0.973551
17243379	S1pr4	sphingosine-1-phosphate receptor 4	ENSMUSG00000044199	0.171466	0.299027	0.973551
17544960	Psmd10	proteasome (prosome, macropain) 26S subunit, non-ATPase, 10	ENSMUSG00000031429	0.173228	0.146976	0.973551
17464530	Gm20559	predicted gene, 20559	NA	0.41889	0.0716028	0.973551
17513641	Slc7a5	solute carrier family 7 (cationic amino acid transporter, y+ system), member 5	ENSMUSG00000040010	-0.191815	0.232714	0.973551
17341080	Thbs2	thrombospondin 2	ENSMUSG00000023885	-0.176856	0.314673	0.973551
17358876	Rpp30	ribonuclease P/MRP 30 subunit	ENSMUSG00000024800	0.37528	0.0130481	0.973551
17248474	Mir218-2	microRNA 218-2	ENSMUSG00000065583	-0.736167	0.00299824	0.973551
17469030	Chchd4	coiled-coil-helix-coiled-coil-helix domain containing 4	ENSMUSG00000034203	0.207005	0.155898	0.973551
17483577	Itgam	integrin alpha M	ENSMUSG00000030786	0.315588	0.168154	0.973551
17312679	Apol7e	apolipoprotein L 7e	ENSMUSG00000071716	0.60991	0.0766575	0.973551
17540188	Srpx	sushi-repeat-containing protein	ENSMUSG00000090084	-0.284812	0.194454	0.973551
17277609	Ahsa1	AHA1, activator of heat shock protein ATPase 1	ENSMUSG00000021037	-0.406882	0.00568376	0.973551
17470831	Atn1	atrophin 1	ENSMUSG00000004263	-0.209218	0.240743	0.973551
17499736	Defa25	defensin, alpha, 25	ENSMUSG00000094687	-0.463455	0.00787229	0.973551
17441895	Naa25	N(alpha)-acetyltransferase 25, NatB auxiliary subunit	ENSMUSG00000042719	0.24412	0.0477818	0.973551
17385757	Gcg	glucagon	ENSMUSG00000000394	-0.606975	0.00674461	0.973551
17212874	Coq10b	coenzyme Q10B	ENSMUSG00000025981	0.198215	0.130747	0.973551
17421170	Hnrnph2	heterogeneous nuclear ribonucleoprotein H2	ENSMUSG00000045427	0.206564	0.217218	0.973551
17448064	Lgi2	leucine-rich repeat LGI family, member 2	ENSMUSG00000039252	-0.582684	0.00621109	0.973551
17360206	Sfr1	SWI5 dependent recombination repair 1	ENSMUSG00000025066	0.11947	0.268985	0.973551
17289539	1700099I09Rik	RIKEN cDNA 1700099I09 gene	ENSMUSG00000091906	0.282286	0.273357	0.973551
17348121	4833419F23Rik	RIKEN cDNA 4833419F23 gene	NA	0.541041	0.00353211	0.973551
17261730	Rars	arginyl-tRNA synthetase	ENSMUSG00000018848	0.188217	0.0892053	0.973551
17289632	2610204G07Rik	RIKEN cDNA 2610204G07 gene	NA	-0.294593	0.15809	0.973551
17380021	Tshz2	teashirt zinc finger family member 2	ENSMUSG00000047907	-0.351199	0.0437553	0.973551
17234678	Sumo3	small ubiquitin-like modifier 3	ENSMUSG00000020265	-0.308848	0.073141	0.973551
17548440	Imp3	IMP3, U3 small nucleolar ribonucleoprotein	ENSMUSG00000032288	0.159114	0.235687	0.973551
17493683	Snord15a	small nucleolar RNA, C/D box 15A	ENSMUSG00000065822	-0.457469	0.0561111	0.973551
17332656	A630089N07Rik	RIKEN cDNA A630089N07 gene	NA	0.2036	0.135464	0.973551
17369986	Ptrh1	peptidyl-tRNA hydrolase 1 homolog	ENSMUSG00000053746	-0.396286	0.0196916	0.973551
17420171	Hspg2	perlecan (heparan sulfate proteoglycan 2)	ENSMUSG00000028763	-0.270413	0.0444319	0.973551
17409461	Gm9857	predicted gene 9857	NA	-0.268401	0.0653387	0.973551
17212174	Il1r2	interleukin 1 receptor, type II	ENSMUSG00000026073	0.189301	0.240599	0.973551
17234345	Gm5779	ribosomal protein, large, P0 pseudogene	NA	0.732276	0.00732391	0.973551
17221373	Gm5523	glyceraldehyde-3-phosphate dehydrogenase pseudogene	ENSMUSG00000097711	0.194546	0.251469	0.973551
17501440	Ddx60	DEAD (Asp-Glu-Ala-Asp) box polypeptide 60	ENSMUSG00000037921	0.350072	0.0913703	0.973551
17287426	Hrh2	histamine receptor H2	ENSMUSG00000034987	0.523861	0.00880296	0.973551
17427331	Cyp2j13	cytochrome P450, family 2, subfamily j, polypeptide 13	ENSMUSG00000028571	-0.537191	0.00447704	0.973551
17259512	Gps1	G protein pathway suppressor 1	ENSMUSG00000025156	0.262811	0.0226019	0.973551
17424608	Cd72	CD72 antigen	ENSMUSG00000028459	0.238624	0.20521	0.973551
17318617	Tonsl	tonsoku-like, DNA repair protein	ENSMUSG00000059323	-0.159943	0.307551	0.973551
17343710	H2-K1	histocompatibility 2, K1, K region	ENSMUSG00000061232	0.181276	0.178896	0.973551
17395658	Dido1	death inducer-obliterator 1	ENSMUSG00000038914	0.114682	0.263276	0.973551
17277251	Bbof1	basal body orientation factor 1	ENSMUSG00000057265	0.466689	0.0556003	0.973551
17402513	Neurog2	neurogenin 2	ENSMUSG00000027967	-0.425558	0.00772504	0.973551
17546082	Gm8817	predicted gene 8817	NA	0.42095	0.0249884	0.973551
17250871	Hs3st3a1	heparan sulfate (glucosamine) 3-O-sulfotransferase 3A1	ENSMUSG00000047759	0.225519	0.153376	0.973551
17352712	Tmem241	transmembrane protein 241	ENSMUSG00000049411	0.239959	0.165541	0.973551
17508369	5430421F17Rik	RIKEN cDNA 5430421F17 gene	NA	-0.293756	0.0849937	0.973551
17453611	Ccl24	chemokine (C-C motif) ligand 24	ENSMUSG00000004814	0.359169	0.0825271	0.973551
17252912	Tlcd2	TLC domain containing 2	ENSMUSG00000038217	0.556641	0.0179669	0.973551
17230636	Ccdc185	coiled-coil domain containing 185	ENSMUSG00000043429	-0.321483	0.052776	0.973551
17224738	Ap1s3	adaptor-related protein complex AP-1, sigma 3	ENSMUSG00000054702	0.233598	0.170116	0.973551
17229981	Mptx2	mucosal pentraxin 2	ENSMUSG00000079180	-0.342088	0.147413	0.973551
17473061	Dennd5b	DENN/MADD domain containing 5B	ENSMUSG00000030313	0.30049	0.103032	0.973551
17297125	Ptprg	protein tyrosine phosphatase, receptor type, G	ENSMUSG00000021745	-0.266574	0.12281	0.973551
17268647	Fbxo47	F-box protein 47	ENSMUSG00000070336	0.507601	0.0412294	0.973551
17216888	Thsd7b	thrombospondin, type I, domain containing 7B	ENSMUSG00000042581	-0.355929	0.0636478	0.973551
17350740	Lmnb1	lamin B1	ENSMUSG00000024590	-0.20524	0.301581	0.973551
17318665	Foxh1	forkhead box H1	ENSMUSG00000033837	-0.387961	0.0286866	0.973551
17381056	Tpd52l2	tumor protein D52-like 2	ENSMUSG00000000827	0.381046	0.157321	0.973551
17312738	Mpst	mercaptopyruvate sulfurtransferase	ENSMUSG00000071711	-0.31936	0.088008	0.973551
17319103	Gm10865	predicted gene 10865	NA	0.378043	0.0490546	0.973551
17340774	Pacrg	PARK2 co-regulated	ENSMUSG00000037196	-0.207106	0.249582	0.973551
17418976	Sync	syncoilin	ENSMUSG00000001333	0.213269	0.184747	0.973551
17336396	H2-Oa	histocompatibility 2, O region alpha locus	ENSMUSG00000024334	0.257654	0.137198	0.973551
17500270	Zfp703	zinc finger protein 703	ENSMUSG00000085795	-0.172395	0.278349	0.973551
17256242	Rara	retinoic acid receptor, alpha	ENSMUSG00000037992	-0.215965	0.136733	0.973551
17283435	LOC102631912	uncharacterized LOC102631912	NA	0.216701	0.246869	0.973551
17548040	Gm10554	predicted gene 10554	NA	-0.354404	0.0374747	0.973551
17219536	Kcnj10	potassium inwardly-rectifying channel, subfamily J, member 10	ENSMUSG00000044708	0.169565	0.29867	0.973551
17402607	Col25a1	collagen, type XXV, alpha 1	ENSMUSG00000058897	-0.180817	0.266128	0.973551
17298731	Gdf10	growth differentiation factor 10	ENSMUSG00000021943	-0.747277	0.0111352	0.973551
17307690	Gm17116	predicted gene 17116	NA	-0.208357	0.203592	0.973551
17536191	5430427O19Rik	RIKEN cDNA 5430427O19 gene	ENSMUSG00000025058	0.332182	0.12425	0.973551
17543286	Spin4	spindlin family, member 4	ENSMUSG00000071722	-0.319045	0.069007	0.973551
17398406	Fam198b	family with sequence similarity 198, member B	ENSMUSG00000027955	-0.206323	0.207079	0.973551
17235443	Sf3a2	splicing factor 3a, subunit 2	ENSMUSG00000020211	0.184568	0.112466	0.973551
17490024	Vmn2r58	vomeronasal 2, receptor 58	ENSMUSG00000090383	-0.596435	0.00196218	0.973551
17262755	Slc22a5	solute carrier family 22 (organic cation transporter), member 5	ENSMUSG00000018900	-0.271939	0.0855109	0.973551
17490567	Prrg2	proline-rich Gla (G-carboxyglutamic acid) polypeptide 2	ENSMUSG00000007837	-0.477923	0.00542902	0.973551
17343505	Cyp4f13	cytochrome P450, family 4, subfamily f, polypeptide 13	ENSMUSG00000024055	0.250755	0.0681752	0.973551
17356427	Fosl1	fos-like antigen 1	ENSMUSG00000024912	-0.236376	0.1954	0.973551
17428430	Cmpk1	cytidine monophosphate (UMP-CMP) kinase 1	ENSMUSG00000028719	0.326014	0.0373803	0.973551
17526683	Rbm7	RNA binding motif protein 7	ENSMUSG00000042396	0.249732	0.0388278	0.973551
17421103	B330016D10Rik	RIKEN cDNA B330016D10 gene	NA	-0.336395	0.0593688	0.973551
17406783	Lmna	lamin A	ENSMUSG00000028063	-0.22532	0.252752	0.973551
17395373	LOC102641675	uncharacterized LOC102641675	NA	0.211035	0.199756	0.973551
17387578	Olfr988	olfactory receptor 988	ENSMUSG00000075222	-0.50306	0.0546538	0.973551
17416234	Plpp3	phospholipid phosphatase 3	ENSMUSG00000028517	0.271534	0.0968707	0.973551
17488556	Gm19897	predicted gene, 19897	NA	0.245801	0.155636	0.973551
17219139	Rgs5	regulator of G-protein signaling 5	ENSMUSG00000026678	-0.281587	0.219698	0.973551
17545979	Mospd2	motile sperm domain containing 2	ENSMUSG00000061778	0.365346	0.0251885	0.973551
17318089	Ly6c1	lymphocyte antigen 6 complex, locus C1	ENSMUSG00000079018	0.241901	0.292613	0.973551
17241001	Oit3	oncoprotein induced transcript 3	ENSMUSG00000009654	-0.299119	0.0703655	0.973551
17340232	Cript	cysteine-rich PDZ-binding protein	ENSMUSG00000024146	0.494592	0.00521228	0.973551
17211305	Pi15	peptidase inhibitor 15	ENSMUSG00000067780	-0.427941	0.104758	0.973551
17392748	Ninl	ninein-like	ENSMUSG00000068115	-0.357601	0.0577437	0.973551
17404300	Hps3	Hermansky-Pudlak syndrome 3	ENSMUSG00000027615	0.426855	0.0546065	0.973551
17379113	Ptprtos	protein tyrosine phosphatase, receptor type T, opposite strand	ENSMUSG00000084919	-0.299238	0.0492716	0.973551
17438246	Pdgfra	platelet derived growth factor receptor, alpha polypeptide	ENSMUSG00000029231	-0.248396	0.168759	0.973551
17341440	Zfp945	zinc finger protein 945	ENSMUSG00000059142	0.121397	0.313067	0.973551
17424902	Mir5120	microRNA 5120	ENSMUSG00000092761	0.40039	0.100297	0.973551
17376677	Bmp2	bone morphogenetic protein 2	ENSMUSG00000027358	-0.296471	0.238363	0.973551
17319806	Arfgap3	ADP-ribosylation factor GTPase activating protein 3	ENSMUSG00000054277	0.264725	0.0477298	0.973551
17424263	Fam219a	family with sequence similarity 219, member A	ENSMUSG00000028439	-0.151362	0.308371	0.973551
17407979	Vps45	vacuolar protein sorting 45 (yeast)	ENSMUSG00000015747	0.354124	0.0216768	0.973551
17391018	Cops2	COP9 signalosome subunit 2	ENSMUSG00000027206	0.16641	0.129504	0.973551
17524393	Zfp426	zinc finger protein 426	ENSMUSG00000059475	0.284072	0.084306	0.973551
17256565	Tubg2	tubulin, gamma 2	ENSMUSG00000045007	0.383647	0.0522189	0.973551
17530990	Gnat1	guanine nucleotide binding protein, alpha transducing 1	ENSMUSG00000034837	0.187894	0.222809	0.973551
17424674	Tln1	talin 1	ENSMUSG00000028465	-0.162519	0.126663	0.973551
17283380	Fbln5	fibulin 5	ENSMUSG00000021186	-0.540344	0.062741	0.973551
17262178	Trim41	tripartite motif-containing 41	ENSMUSG00000040365	-0.182768	0.183905	0.973551
17328610	2610318N02Rik	RIKEN cDNA 2610318N02 gene	ENSMUSG00000049916	0.218631	0.240964	0.973551
17510120	Pgpep1	pyroglutamyl-peptidase I	ENSMUSG00000056204	-0.197847	0.199872	0.973551
17232003	Hbs1l	Hbs1-like (S. cerevisiae)	ENSMUSG00000019977	0.198662	0.156226	0.973551
17285523	Tcrg-V4	T cell receptor gamma, variable 4	NA	0.468478	0.118953	0.973551
17465636	Plxna4	plexin A4	ENSMUSG00000029765	-0.292597	0.088975	0.973551
17291534	Cdkal1	CDK5 regulatory subunit associated protein 1-like 1	ENSMUSG00000006191	0.279743	0.0382315	0.973551
17529561	9430037G07Rik	RIKEN cDNA 9430037G07 gene	ENSMUSG00000097073	0.292584	0.127553	0.973551
17270388	C1ql1	complement component 1, q subcomponent-like 1	ENSMUSG00000045532	-0.222883	0.246475	0.973551
17312146	Adgrb1	adhesion G protein-coupled receptor B1	ENSMUSG00000034730	0.512269	0.00851481	0.973551
17366055	Rab11fip2	RAB11 family interacting protein 2 (class I)	ENSMUSG00000040022	0.257542	0.13073	0.973551
17437923	Tmem33	transmembrane protein 33	ENSMUSG00000037720	-0.204658	0.145331	0.973551
17293503	Zfp934	zinc finger protein 934	ENSMUSG00000074865	0.451909	0.0304364	0.973551
17429880	1110065P20Rik	RIKEN cDNA 1110065P20 gene	ENSMUSG00000078570	-0.358654	0.0381538	0.973551
17474974	Plaur	plasminogen activator, urokinase receptor	ENSMUSG00000046223	0.190122	0.13713	0.973551
17484952	Tspan4	tetraspanin 4	ENSMUSG00000025511	-0.458768	0.00750228	0.973551
17531480	3000002C10Rik	glyceraldehyde-3-phosphate dehydrogenase pseudogene	NA	0.373651	0.0518786	0.973551
17541158	Tmem255a	transmembrane protein 255A	ENSMUSG00000036502	0.237394	0.310135	0.973551
17451867	Rfc5	replication factor C (activator 1) 5	ENSMUSG00000029363	-0.20635	0.19569	0.973551
17217610	Csrp1	cysteine and glycine-rich protein 1	ENSMUSG00000026421	-0.284934	0.0206515	0.973551
17402099	Plppr5	phospholipid phosphatase related 5	ENSMUSG00000033342	-0.228981	0.181295	0.973551
17292058	Elovl2	elongation of very long chain fatty acids (FEN1/Elo2, SUR4/Elo3, yeast)-like 2	ENSMUSG00000021364	0.247796	0.0811412	0.973551
17344132	Hspa1a	heat shock protein 1A	ENSMUSG00000091971	-1.29377	0.0047826	0.973551
17400759	Acp6	acid phosphatase 6, lysophosphatidic	ENSMUSG00000028093	-0.152311	0.267278	0.973551
17398634	Sh3d19	SH3 domain protein D19	ENSMUSG00000028082	-0.139792	0.29345	0.973551
17415863	Cachd1	cache domain containing 1	ENSMUSG00000028532	-0.303102	0.0481488	0.973551
17293968	Zfp459	zinc finger protein 459	ENSMUSG00000055560	0.588509	0.0228615	0.973551
17322200	Aaas	achalasia, adrenocortical insufficiency, alacrimia	ENSMUSG00000036678	0.275535	0.0773456	0.973551
17470540	Phc1	polyhomeotic-like 1 (Drosophila)	ENSMUSG00000040669	-0.147062	0.279446	0.973551
17367726	Gm13415	predicted gene 13415	NA	-0.407272	0.0966249	0.973551
17510254	Snora68	small nucleolar RNA, H/ACA box 68	NA	-0.405537	0.0394955	0.973551
17230014	BC094916	cDNA sequence BC094916	ENSMUSG00000070501	0.444216	0.206981	0.973551
17481723	Snora23	small nucleolar RNA, H/ACA box 23	ENSMUSG00000064451	-0.130636	0.264562	0.973551
17300207	Trav14d-3-dv8	T cell receptor alpha variable 14D-3-DV8	NA	0.489061	0.0724242	0.973551
17457555	Agk	acylglycerol kinase	ENSMUSG00000029916	0.180004	0.204697	0.973551
17306929	Sdr39u1	short chain dehydrogenase/reductase family 39U, member 1	ENSMUSG00000022223	0.301836	0.0689701	0.973551
17374089	Lin7c	lin-7 homolog C (C. elegans)	ENSMUSG00000027162	0.24565	0.14749	0.973551
17541008	Snora69	small nucleolar RNA, H/ACA box 69	ENSMUSG00000065642	-0.151403	0.273639	0.973551
17401126	Ampd1	adenosine monophosphate deaminase 1	ENSMUSG00000070385	-0.217481	0.261594	0.973551
17333966	Zfp760	zinc finger protein 760	ENSMUSG00000067928	0.230714	0.183491	0.973551
17316298	March6	membrane-associated ring finger (C3HC4) 6	ENSMUSG00000039100	0.136752	0.179209	0.973551
17337224	4833427F10Rik	RIKEN cDNA 4833427F10 gene	ENSMUSG00000092171	-0.382528	0.0336709	0.973551
17306785	Nedd8	neural precursor cell expressed, developmentally down-regulated gene 8	ENSMUSG00000010376	0.312685	0.0305882	0.973551
17416955	Bend5	BEN domain containing 5	ENSMUSG00000028545	0.294306	0.128376	0.973551
17232235	Ctgf	connective tissue growth factor	ENSMUSG00000019997	-0.504379	0.0336335	0.973551
17281567	5830428M24Rik	RIKEN cDNA 5830428M24 gene	NA	0.348237	0.10106	0.973551
17280609	Pik3cg	phosphoinositide-3-kinase, catalytic, gamma polypeptide	ENSMUSG00000020573	0.344426	0.0132502	0.973551
17232417	9330159F19Rik	RIKEN cDNA 9330159F19 gene	ENSMUSG00000004360	-0.42256	0.019966	0.973551
17344620	Gm11127	predicted gene 11127	ENSMUSG00000079492	-0.382311	0.0813123	0.973551
17293961	Zfp429	zinc finger protein 429	ENSMUSG00000078994	0.335209	0.0912221	0.973551
17226039	Gm20753	predicted gene, 20753	ENSMUSG00000101583	-0.398101	0.0559384	0.973551
17254188	Slfn3	schlafen 3	ENSMUSG00000018986	0.274404	0.239313	0.973551
17322724	1700123O21Rik	RIKEN cDNA 1700123O21 gene	ENSMUSG00000101481	-0.210958	0.271605	0.973551
17460405	Tia1	cytotoxic granule-associated RNA binding protein 1	ENSMUSG00000071337	0.169305	0.22854	0.973551
17445568	Dmtf1	cyclin D binding myb-like transcription factor 1	ENSMUSG00000042508	0.12954	0.297408	0.973551
17387700	Olfr1085	olfactory receptor 1085	ENSMUSG00000075176	0.375654	0.171028	0.973551
17510129	Mpv17l2	MPV17 mitochondrial membrane protein-like 2	ENSMUSG00000035559	0.187085	0.238698	0.973551
17455903	Asb4	ankyrin repeat and SOCS box-containing 4	ENSMUSG00000042607	-0.393013	0.107602	0.973551
17524858	Rgl3	ral guanine nucleotide dissociation stimulator-like 3	ENSMUSG00000040146	-0.390184	0.0120067	0.973551
17408960	Cd53	CD53 antigen	ENSMUSG00000040747	0.275	0.123649	0.973551
17514988	Zfp846	zinc finger protein 846	ENSMUSG00000058192	0.168774	0.250407	0.973551
17249382	Cdkl3	cyclin-dependent kinase-like 3	ENSMUSG00000020389	0.558523	0.00234183	0.973551
17493358	Ddias	DNA damage-induced apoptosis suppressor	ENSMUSG00000030641	0.285551	0.19788	0.973551
17493842	Arhgef17	Rho guanine nucleotide exchange factor (GEF) 17	ENSMUSG00000032875	-0.196984	0.130251	0.973551
17281880	Six1	sine oculis-related homeobox 1	ENSMUSG00000051367	0.19482	0.257016	0.973551
17360166	Neurl1a	neuralized E3 ubiquitin protein ligase 1A	ENSMUSG00000006435	-0.602663	0.0038352	0.973551
17324469	Morf4l1-ps1	mortality factor 4 like 1, pseudogene 1	NA	0.392937	0.0762338	0.973551
17234917	Gzmm	granzyme M (lymphocyte met-ase 1)	ENSMUSG00000054206	0.319575	0.0845721	0.973551
17393658	Samhd1	SAM domain and HD domain, 1	ENSMUSG00000027639	0.314964	0.0345076	0.973551
17484925	Cracr2b	calcium release activated channel regulator 2B	ENSMUSG00000048200	-0.264194	0.0864754	0.973551
17431880	Pqlc2	PQ loop repeat containing 2	ENSMUSG00000028744	0.195176	0.243729	0.973551
17271033	Kpna2	karyopherin (importin) alpha 2	ENSMUSG00000018362	0.268584	0.104567	0.973551
17513306	4930563M20Rik	RIKEN cDNA 4930563M20 gene	NA	0.216146	0.186838	0.973551
17346062	Zfp119a	zinc finger protein 119a	ENSMUSG00000057835	0.754409	0.0259241	0.973551
17453055	5930412G12Rik	RIKEN cDNA 5930412G12 gene	ENSMUSG00000072591	-0.249375	0.254378	0.973551
17465788	Cnot4	CCR4-NOT transcription complex, subunit 4	ENSMUSG00000038784	0.123229	0.301609	0.973551
17451614	2610524H06Rik	RIKEN cDNA 2610524H06 gene	ENSMUSG00000092486	0.363504	0.0782655	0.973551
17389009	Eif3m	eukaryotic translation initiation factor 3, subunit M	ENSMUSG00000027170	0.319392	0.0312693	0.973551
17367750	Dph7	diphthamine biosynethesis 7	ENSMUSG00000026975	0.25862	0.0632598	0.973551
17435311	Abcb8	ATP-binding cassette, sub-family B (MDR/TAP), member 8	ENSMUSG00000028973	0.304819	0.0286266	0.973551
17281280	Mbip	MAP3K12 binding inhibitory protein 1	ENSMUSG00000021028	0.198492	0.116739	0.973551
17406908	Fdps	farnesyl diphosphate synthetase	ENSMUSG00000059743	0.246123	0.149523	0.973551
17473161	Cacng8	calcium channel, voltage-dependent, gamma subunit 8	ENSMUSG00000053395	-0.292294	0.0907599	0.973551
17240401	Gpr6	G protein-coupled receptor 6	ENSMUSG00000046922	-0.460655	0.0116927	0.973551
17319037	Rac2	RAS-related C3 botulinum substrate 2	ENSMUSG00000033220	0.166012	0.169147	0.973551
17502554	Tom1	target of myb1 trafficking protein	ENSMUSG00000042870	-0.51972	0.0154885	0.973551
17287790	H2afy	H2A histone family, member Y	ENSMUSG00000015937	0.311721	0.110493	0.973551
17249258	Olfr54	olfactory receptor 54	ENSMUSG00000059397	-0.364415	0.107012	0.973551
17447749	Nkx3-2	NK3 homeobox 2	ENSMUSG00000049691	-0.341843	0.0416778	0.973551
17491329	Mrgpra2b	MAS-related GPR, member A2B	ENSMUSG00000096719	-0.393572	0.103432	0.973551
17391683	Lzts3	leucine zipper, putative tumor suppressor family member 3	ENSMUSG00000037703	-0.223258	0.172434	0.973551
17328201	Gspt1	G1 to S phase transition 1	ENSMUSG00000062203	0.290265	0.05744	0.973551
17337869	Runx2os1	runt related transcription factor 2, opposite strand 1	NA	-0.667471	0.00518986	0.973551
17454617	Gna12	guanine nucleotide binding protein, alpha 12	ENSMUSG00000000149	-0.165543	0.150338	0.973551
17355935	Mtl5	metallothionein-like 5, testis-specific (tesmin)	ENSMUSG00000024905	-0.158188	0.287452	0.973551
17506585	Spire2	spire homolog 2 (Drosophila)	ENSMUSG00000010154	-0.343539	0.0516216	0.973551
17423854	Slc35a1	solute carrier family 35 (CMP-sialic acid transporter), member 1	ENSMUSG00000028293	0.30343	0.0412715	0.973551
17229742	Klhdc9	kelch domain containing 9	ENSMUSG00000045259	0.219241	0.282211	0.973551
17454897	Ankrd61	ankyrin repeat domain 61	ENSMUSG00000029607	0.445132	0.0177946	0.973551
17457700	Tcrb-J	T cell receptor beta, joining region	NA	0.565126	0.0130704	0.973551
17548428	Uqcrb	ubiquinol-cytochrome c reductase binding protein	ENSMUSG00000021520	0.18296	0.112094	0.973551
17393173	Pxmp4	peroxisomal membrane protein 4	ENSMUSG00000000876	0.378075	0.00318126	0.973551
17528111	Smad3	SMAD family member 3	ENSMUSG00000032402	-0.304458	0.0247068	0.973551
17508380	Letm2	leucine zipper-EF-hand containing transmembrane protein 2	ENSMUSG00000037363	0.233473	0.111756	0.973551
17476959	2610021A01Rik	RIKEN cDNA 2610021A01 gene	NA	0.171605	0.119916	0.973551
17341987	Gfer	growth factor, erv1 (S. cerevisiae)-like (augmenter of liver regeneration)	ENSMUSG00000040888	-0.224197	0.217818	0.973551
17340404	Adcyap1	adenylate cyclase activating polypeptide 1	ENSMUSG00000024256	-0.307611	0.0773173	0.973551
17548468	Rbpms2	RNA binding protein with multiple splicing 2	ENSMUSG00000032387	-0.291444	0.265164	0.973551
17518312	Snord16a	small nucleolar RNA, C/D box 16A	ENSMUSG00000094411	-0.348853	0.0129748	0.973551
17330135	Fam162a	family with sequence similarity 162, member A	ENSMUSG00000003955	0.256097	0.0840673	0.973551
17389578	Dph6	diphthamine biosynthesis 6	ENSMUSG00000057147	0.255361	0.0438142	0.973551
17394538	Sulf2	sulfatase 2	ENSMUSG00000006800	-0.211016	0.19155	0.973551
17349590	Ube2d2a	ubiquitin-conjugating enzyme E2D 2A	ENSMUSG00000091896	-0.146437	0.162366	0.973551
17447218	Mxd4	Max dimerization protein 4	ENSMUSG00000037235	-0.2485	0.127684	0.973551
17498078	Gm4559	predicted gene 4559	ENSMUSG00000056885	-0.239346	0.136894	0.973551
17248348	C530030P08Rik	RIKEN cDNA C530030P08 gene	NA	-0.386487	0.019177	0.973551
17519509	Leo1	Leo1, Paf1/RNA polymerase II complex component	ENSMUSG00000042487	0.17124	0.166087	0.973551
17541417	Aifm1	apoptosis-inducing factor, mitochondrion-associated 1	ENSMUSG00000036932	0.197517	0.103033	0.973551
17509723	Psd3	pleckstrin and Sec7 domain containing 3	ENSMUSG00000030465	-0.231631	0.121592	0.973551
17496664	Zfp747	zinc finger protein 747	ENSMUSG00000054381	-0.204863	0.299328	0.973551
17233534	Sowahc	sosondowah ankyrin repeat domain family member C	ENSMUSG00000098188	0.202092	0.278128	0.973551
17545936	Car5b	carbonic anhydrase 5b, mitochondrial	ENSMUSG00000031373	0.223531	0.233261	0.973551
17514822	Taf1d	TATA-box binding protein associated factor, RNA polymerase I, D	ENSMUSG00000031939	-0.2226	0.257723	0.973551
17549292	Nlrp1b	NLR family, pyrin domain containing 1B	ENSMUSG00000070390	0.423508	0.0413954	0.973551
17487643	Vmn1r159	vomeronasal 1 receptor 159	ENSMUSG00000095931	-0.300056	0.200673	0.973551
17319248	Dmc1	DNA meiotic recombinase 1	ENSMUSG00000022429	-0.209733	0.240277	0.973551
17388371	Mapk8ip1	mitogen-activated protein kinase 8 interacting protein 1	ENSMUSG00000027223	-0.335222	0.0277392	0.973551
17406760	Sema4a	sema domain, immunoglobulin domain (Ig), transmembrane domain (TM) and short cytoplasmic domain, (semaphorin) 4A	ENSMUSG00000028064	0.300529	0.116876	0.973551
17346281	Safb2	scaffold attachment factor B2	ENSMUSG00000042625	-0.226767	0.0781607	0.973551
17280368	Allc	allantoicase	ENSMUSG00000020636	0.516484	0.00610506	0.973551
17493643	Mogat2	monoacylglycerol O-acyltransferase 2	ENSMUSG00000052396	-0.426562	0.0234121	0.973551
17444828	Polr1d	polymerase (RNA) I polypeptide D	ENSMUSG00000029642	-0.128501	0.311335	0.973551
17322476	Naa60	N(alpha)-acetyltransferase 60, NatF catalytic subunit	ENSMUSG00000005982	0.198473	0.140116	0.973551
17406450	Snord73a	small nucleolar RNA, C/D box U73A	ENSMUSG00000064984	-0.149187	0.302714	0.973551
17218149	Ivns1abp	influenza virus NS1A binding protein	ENSMUSG00000023150	0.162077	0.284296	0.973551
17428801	Snord55	small nucleolar RNA, C/D box 55	ENSMUSG00000092680	-0.20707	0.0700195	0.973551
17525661	Tbrg1	transforming growth factor beta regulated gene 1	ENSMUSG00000011114	0.218231	0.0565873	0.973551
17547749	4933434E20Rik	RIKEN cDNA 4933434E20 gene	ENSMUSG00000027942	0.299039	0.0854223	0.973551
17448847	Usp46	ubiquitin specific peptidase 46	ENSMUSG00000054814	0.355315	0.0474789	0.973551
17362274	Cox8a	cytochrome c oxidase subunit VIIIa	ENSMUSG00000035885	0.176517	0.11792	0.973551
17236339	Gnptab	N-acetylglucosamine-1-phosphate transferase, alpha and beta subunits	ENSMUSG00000035311	0.334478	0.0127912	0.973551
17288780	Mctp1	multiple C2 domains, transmembrane 1	ENSMUSG00000021596	0.399021	0.0530605	0.973551
17295038	Scamp1	secretory carrier membrane protein 1	ENSMUSG00000021687	-0.194735	0.205841	0.973551
17492905	Il16	interleukin 16	ENSMUSG00000001741	-0.31203	0.0321458	0.973551
17471608	Klri1	killer cell lectin-like receptor family I member 1	ENSMUSG00000067610	0.496724	0.0101792	0.973551
17252574	Itgae	integrin alpha E, epithelial-associated	ENSMUSG00000005947	0.501807	0.00562619	0.973551
17274471	Iah1	isoamyl acetate-hydrolyzing esterase 1 homolog	ENSMUSG00000062054	0.207186	0.178727	0.973551
17402470	LOC100862268	uncharacterized LOC100862268	ENSMUSG00000097456	-0.181499	0.253938	0.973551
17285938	Hist1h2aa	histone cluster 1, H2aa	ENSMUSG00000060081	-0.263172	0.165525	0.973551
17419407	Snora44	small nucleolar RNA, H/ACA box 44	ENSMUSG00000064604	-0.294007	0.069093	0.973551
17548771	Gm19654	predicted gene, 19654	NA	-0.310394	0.0801132	0.973551
17242296	Fam207a	family with sequence similarity 207, member A	ENSMUSG00000032977	-0.173947	0.232271	0.973551
17233799	Slc25a16	solute carrier family 25 (mitochondrial carrier, Graves disease autoantigen), member 16	ENSMUSG00000071253	0.243514	0.079323	0.973551
17333344	Snora20	small nucleolar RNA, H/ACA box 20	NA	0.147084	0.289184	0.973551
17398430	Ctso	cathepsin O	ENSMUSG00000028015	0.368884	0.0307058	0.973551
17438189	Rasl11b	RAS-like, family 11, member B	ENSMUSG00000049907	-0.43107	0.033736	0.973551
17457184	Cald1	caldesmon 1	ENSMUSG00000029761	-0.270205	0.139363	0.973551
17489940	Gm21129	predicted gene, 21129	ENSMUSG00000060565	-0.163377	0.314953	0.973551
17515402	Cnn1	calponin 1	ENSMUSG00000001349	-0.323246	0.273836	0.973551
17324859	Tnk2	tyrosine kinase, non-receptor, 2	ENSMUSG00000022791	-0.314302	0.0372317	0.973551
17501748	Lpar2	lysophosphatidic acid receptor 2	ENSMUSG00000031861	-0.343042	0.0416232	0.973551
17478277	Zdhhc13	zinc finger, DHHC domain containing 13	ENSMUSG00000030471	0.268933	0.0369559	0.973551
17387407	Tfpi	tissue factor pathway inhibitor	ENSMUSG00000027082	0.229409	0.18214	0.973551
17437148	C1qtnf7	C1q and tumor necrosis factor related protein 7	ENSMUSG00000061535	-0.193644	0.273509	0.973551
17389472	Scg5	secretogranin V	ENSMUSG00000023236	0.253486	0.153185	0.973551
17491368	Csrp3	cysteine and glycine-rich protein 3	ENSMUSG00000030470	-0.288983	0.143682	0.973551
17518933	9530091C08Rik	RIKEN cDNA 9530091C08 gene	NA	0.264674	0.107269	0.973551
17361996	Ppp2r5b	protein phosphatase 2, regulatory subunit B', beta	ENSMUSG00000024777	-0.223057	0.146105	0.973551
17271823	Fdxr	ferredoxin reductase	ENSMUSG00000018861	0.191857	0.231536	0.973551
17374295	Emc7	ER membrane protein complex subunit 7	ENSMUSG00000055943	0.180086	0.158514	0.973551
17451721	Gatc	glutamyl-tRNA(Gln) amidotransferase, subunit C	ENSMUSG00000029536	0.3694	0.0227733	0.973551
17328550	Spag6	sperm associated antigen 6	ENSMUSG00000022783	0.2988	0.129819	0.973551
17254547	Bcas3	breast carcinoma amplified sequence 3	ENSMUSG00000059439	0.222537	0.0623799	0.973551
17457777	Tcrb-J	T cell receptor beta, joining region	NA	0.522995	0.101181	0.973551
17470515	Iqsec3	IQ motif and Sec7 domain 3	ENSMUSG00000040797	-0.355502	0.105257	0.973551
17456176	Met	met proto-oncogene	ENSMUSG00000009376	0.195289	0.222711	0.973551
17548593	Abracl	ABRA C-terminal like	ENSMUSG00000078453	0.363188	0.0333169	0.973551
17397604	Supt20	suppressor of Ty 20	ENSMUSG00000027751	0.278466	0.0568286	0.973551
17471492	2310001H17Rik	RIKEN cDNA 2310001H17 gene	ENSMUSG00000097354	0.561131	0.0260152	0.973551
17495988	Arhgap17	Rho GTPase activating protein 17	ENSMUSG00000030766	0.180531	0.203237	0.973551
17261067	Gm12060	selenoprotein K pseudogene	ENSMUSG00000085415	-0.316275	0.0742298	0.973551
17463973	Plekha5	pleckstrin homology domain containing, family A member 5	ENSMUSG00000030231	-0.31587	0.0659352	0.973551
17221360	Lactb2	lactamase, beta 2	ENSMUSG00000025937	0.202373	0.090091	0.973551
17234146	Fam13c	family with sequence similarity 13, member C	ENSMUSG00000043259	-0.396398	0.0517145	0.973551
17402572	Cfi	complement component factor i	ENSMUSG00000058952	-0.330509	0.0713982	0.973551
17227297	Timm17a	translocase of inner mitochondrial membrane 17a	ENSMUSG00000062580	0.144577	0.272305	0.973551
17226655	C4bp	complement component 4 binding protein	ENSMUSG00000026405	0.314245	0.0945184	0.973551
17257361	Mrc2	mannose receptor, C type 2	ENSMUSG00000020695	-0.449723	0.0074988	0.973551
17492173	Gm4971	Smad nuclear interacting protein 1 pseudogene	ENSMUSG00000108337	0.403006	0.00935608	0.973551
17305709	Bmp4	bone morphogenetic protein 4	ENSMUSG00000021835	-0.275405	0.303887	0.973551
17440465	Pole	polymerase (DNA directed), epsilon	ENSMUSG00000007080	0.327674	0.206127	0.973551
17550474	A130040M12Rik	RIKEN cDNA A130040M12 gene	NA	0.418794	0.275559	0.973551
17415529	Gm12708	predicted gene 12708	NA	-0.38472	0.0680067	0.973551
17236327	Ccdc53	coiled-coil domain containing 53	ENSMUSG00000020056	0.212545	0.106274	0.973551
17529617	Trim43b	tripartite motif-containing 43B	ENSMUSG00000079162	-0.61711	0.0116457	0.973551
17390598	Serinc4	serine incorporator 4	ENSMUSG00000046110	0.223848	0.15062	0.973551
17420911	Atp13a2	ATPase type 13A2	ENSMUSG00000036622	-0.142627	0.283377	0.973551
17309557	Slc15a1	solute carrier family 15 (oligopeptide transporter), member 1	ENSMUSG00000025557	-0.213445	0.207695	0.973551
17439138	Shroom3	shroom family member 3	ENSMUSG00000029381	-0.229894	0.121211	0.973551
17217197	Dstyk	dual serine/threonine and tyrosine protein kinase	ENSMUSG00000042046	-0.131921	0.296709	0.973551
17439535	Bmp3	bone morphogenetic protein 3	ENSMUSG00000029335	-0.519635	0.00483491	0.973551
17349514	Egr1	early growth response 1	ENSMUSG00000038418	-0.143748	0.30736	0.973551
17269042	Krt27	keratin 27	ENSMUSG00000017588	0.284771	0.139031	0.973551
17443114	Rfc2	replication factor C (activator 1) 2	ENSMUSG00000023104	0.151019	0.304707	0.973551
17534425	Stag2	stromal antigen 2	ENSMUSG00000025862	0.113398	0.287534	0.973551
17461477	Lmcd1	LIM and cysteine-rich domains 1	ENSMUSG00000057604	-0.242374	0.0597473	0.973551
17516298	Olfr978	olfactory receptor 978	ENSMUSG00000044292	0.414426	0.0362352	0.973551
17272895	Eif4a3	eukaryotic translation initiation factor 4A3	ENSMUSG00000025580	-0.147894	0.30076	0.973551
17274448	Cpsf3	cleavage and polyadenylation specificity factor 3	ENSMUSG00000054309	0.35109	0.0169804	0.973551
17284512	Igh-VJ558	immunoglobulin heavy chain (J558 family)	NA	0.46715	0.23316	0.973551
17324637	Fam43a	family with sequence similarity 43, member A	ENSMUSG00000046546	-0.337143	0.0573739	0.973551
17340397	Nanp	N-acetylneuraminic acid phosphatase	ENSMUSG00000053916	-0.326714	0.177478	0.973551
17424554	Stoml2	stomatin (Epb7.2)-like 2	ENSMUSG00000028455	0.195454	0.158686	0.973551
17458752	Mturn	maturin, neural progenitor differentiation regulator homolog (Xenopus)	ENSMUSG00000038065	-0.204473	0.207268	0.973551
17521902	Ip6k2	inositol hexaphosphate kinase 2	ENSMUSG00000032599	-0.170585	0.188063	0.973551
17214409	Fam134a	family with sequence similarity 134, member A	ENSMUSG00000049339	-0.152193	0.274317	0.973551
17478883	Mcee	methylmalonyl CoA epimerase	ENSMUSG00000033429	0.257118	0.185534	0.973551
17217777	Ddx59	DEAD (Asp-Glu-Ala-Asp) box polypeptide 59	ENSMUSG00000026404	0.482093	0.0256273	0.973551
17255081	Cox11	cytochrome c oxidase assembly protein 11	ENSMUSG00000020544	0.563586	0.00912079	0.973551
17247332	Gm11998	predicted gene 11998	NA	0.370597	0.187824	0.973551
17476728	Cebpa	CCAAT/enhancer binding protein (C/EBP), alpha	ENSMUSG00000034957	-0.322545	0.0631657	0.973551
17408696	Phtf1os	putative homeodomain transcription factor 1, opposite strand	ENSMUSG00000089998	0.336399	0.0587592	0.973551
17495541	Syt17	synaptotagmin XVII	ENSMUSG00000058420	-0.414847	0.0265846	0.973551
17221197	Tcf24	transcription factor 24	ENSMUSG00000099032	-0.360385	0.0236572	0.973551
17550482	Zfos1	zinc finger, NFX1-type containing 1, opposite strand RNA 1	ENSMUSG00000074578	0.20431	0.213139	0.973551
17457965	Tas2r126	taste receptor, type 2, member 126	ENSMUSG00000048284	0.295595	0.0981707	0.973551
17526576	Tagln	transgelin	ENSMUSG00000032085	-0.352682	0.13344	0.973551
17511912	Ccdc102a	coiled-coil domain containing 102A	ENSMUSG00000063605	-0.312946	0.0517667	0.973551
17464040	Pde3a	phosphodiesterase 3A, cGMP inhibited	ENSMUSG00000041741	-0.444173	0.018261	0.973551
17287148	Ecm2	extracellular matrix protein 2, female organ and adipocyte specific	ENSMUSG00000043631	-0.377756	0.0660712	0.973551
17535098	F9	coagulation factor IX	ENSMUSG00000031138	-0.224625	0.202359	0.973551
17262032	Thg1l	tRNA-histidine guanylyltransferase 1-like (S. cerevisiae)	ENSMUSG00000011254	0.241207	0.115072	0.973551
17462796	Clec4d	C-type lectin domain family 4, member d	ENSMUSG00000030144	0.523322	0.0630051	0.973551
17319205	Mir1943	microRNA 1943	ENSMUSG00000088901	-0.423509	0.059903	0.973551
17550042	Mir1943	microRNA 1943	ENSMUSG00000088901	-0.423509	0.059903	0.973551
17419409	Snora61	small nucleolar RNA, H/ACA box 61	NA	-0.808736	0.00908449	0.973551
17249028	Scgb3a1	secretoglobin, family 3A, member 1	ENSMUSG00000064057	-0.239085	0.117964	0.973551
17268328	Gm11529	predicted gene 11529	NA	-0.421653	0.011748	0.973551
17452719	Abcb9	ATP-binding cassette, sub-family B (MDR/TAP), member 9	ENSMUSG00000029408	-0.334452	0.0465404	0.973551
17467575	Thnsl2	threonine synthase-like 2 (bacterial)	ENSMUSG00000054474	-0.212093	0.179747	0.973551
17313042	Gm16576	predicted gene 16576	ENSMUSG00000087543	0.174826	0.221799	0.973551
17399010	Mir9-1	microRNA 9-1	ENSMUSG00000106493	-0.635712	0.00366024	0.973551
17405397	Pfn2	profilin 2	ENSMUSG00000027805	-0.181621	0.247354	0.973551
17213580	Eef1b2	eukaryotic translation elongation factor 1 beta 2	ENSMUSG00000025967	0.286485	0.0185696	0.973551
17313654	Tspo	translocator protein	ENSMUSG00000041736	-0.184293	0.221763	0.973551
17521178	Poc1a	POC1 centriolar protein A	ENSMUSG00000023345	-0.230425	0.223476	0.973551
17445869	Dnajc2	DnaJ heat shock protein family (Hsp40) member C2	ENSMUSG00000029014	0.119375	0.286401	0.973551
17391665	Avp	arginine vasopressin	ENSMUSG00000037727	0.323537	0.0626906	0.973551
17305028	Fam25c	family with sequence similarity 25, member C	ENSMUSG00000043681	-0.590648	0.00545765	0.973551
17493467	Myo7a	myosin VIIA	ENSMUSG00000030761	-0.188525	0.250181	0.973551
17537248	Apool	apolipoprotein O-like	ENSMUSG00000025525	0.28912	0.0348694	0.973551
17529276	Hmgn3	high mobility group nucleosomal binding domain 3	ENSMUSG00000066456	-0.246216	0.0512069	0.973551
17538495	Luzp4	leucine zipper protein 4	ENSMUSG00000079387	0.401113	0.0506572	0.973551
17308888	Naa16	N(alpha)-acetyltransferase 16, NatA auxiliary subunit	ENSMUSG00000022020	-0.282248	0.0478448	0.973551
17315606	Pde1b	phosphodiesterase 1B, Ca2+-calmodulin dependent	ENSMUSG00000022489	0.256306	0.0797392	0.973551
17483842	Tacc2	transforming, acidic coiled-coil containing protein 2	ENSMUSG00000030852	-0.205575	0.281893	0.973551
17527769	Bbs4	Bardet-Biedl syndrome 4 (human)	ENSMUSG00000025235	0.409928	0.0520239	0.973551
17238054	Ndufa4l2	NADH dehydrogenase (ubiquinone) 1 alpha subcomplex, 4-like 2	ENSMUSG00000040280	-0.447256	0.0130779	0.973551
17498067	Gm10153	predicted gene 10153	NA	0.547079	0.0321556	0.973551
17303695	2700060E02Rik	RIKEN cDNA 2700060E02 gene	ENSMUSG00000021807	0.22326	0.0472748	0.973551
17467782	Elmod3	ELMO/CED-12 domain containing 3	ENSMUSG00000056698	0.207885	0.261159	0.973551
17507605	Gas6	growth arrest specific 6	ENSMUSG00000031451	-0.537807	0.010884	0.973551
17386621	Atp5g3	ATP synthase, H+ transporting, mitochondrial F0 complex, subunit C3 (subunit 9)	ENSMUSG00000018770	0.269686	0.0604441	0.973551
17231600	Mir5104	microRNA 5104	ENSMUSG00000093060	0.777648	0.0399327	0.973551
17266370	Snord4a	small nucleolar RNA, C/D box 4A	ENSMUSG00000077625	0.420275	0.180302	0.973551
17480880	Pde2a	phosphodiesterase 2A, cGMP-stimulated	ENSMUSG00000030653	-0.162448	0.290542	0.973551
17396750	Ndufb5	NADH dehydrogenase (ubiquinone) 1 beta subcomplex, 5	ENSMUSG00000027673	0.131544	0.307464	0.973551
17397511	Lhfp	lipoma HMGIC fusion partner	ENSMUSG00000048332	-0.232013	0.150292	0.973551
17368666	Mrps2	mitochondrial ribosomal protein S2	ENSMUSG00000035772	0.314358	0.0430939	0.973551
17478268	Gm14377	predicted gene 14377	NA	-0.524839	0.011211	0.973551
17447904	Qdpr	quinoid dihydropteridine reductase	ENSMUSG00000015806	-0.18426	0.149491	0.973551
17311602	Mtbp	Mdm2, transformed 3T3 cell double minute p53 binding protein	ENSMUSG00000022369	0.404054	0.0332998	0.973551
17255862	Psmb3	proteasome (prosome, macropain) subunit, beta type 3	ENSMUSG00000069744	-0.222249	0.147387	0.973551
17342996	Trp53cor1	tumor protein p53 pathway corepressor 1	ENSMUSG00000085912	0.443384	0.0169493	0.973551
17501272	Hand2	heart and neural crest derivatives expressed transcript 2	ENSMUSG00000038193	-0.248638	0.162361	0.973551
17241676	1700040L02Rik	RIKEN cDNA 1700040L02 gene	ENSMUSG00000019945	0.333594	0.171682	0.973551
17376977	Snrpb2	U2 small nuclear ribonucleoprotein B	ENSMUSG00000008333	0.171414	0.251973	0.973551
17292103	Gm15813	predicted gene 15813	NA	-0.451969	0.011442	0.973551
17459315	Igk	immunoglobulin kappa chain complex	NA	0.88235	0.0385072	0.973551
17377372	Cstl1	cystatin-like 1	ENSMUSG00000055177	0.174685	0.28068	0.973551
17225171	Gm24148	predicted gene, 24148	ENSMUSG00000104627	0.222582	0.199305	0.973551
17336494	H2-Ab1	histocompatibility 2, class II antigen A, beta 1	ENSMUSG00000073421	0.16823	0.205142	0.973551
17435008	Magi2	membrane associated guanylate kinase, WW and PDZ domain containing 2	ENSMUSG00000040003	0.355815	0.058729	0.973551
17417812	Olfr62	olfactory receptor 62	ENSMUSG00000043698	-0.30275	0.11506	0.973551
17548268	Gm19445	predicted gene, 19445	NA	-0.22137	0.153423	0.973551
17472030	Dusp16	dual specificity phosphatase 16	ENSMUSG00000030203	0.256878	0.143209	0.973551
17309041	Dach1	dachshund 1 (Drosophila)	ENSMUSG00000055639	-0.247644	0.292439	0.973551
17309802	Oxct1	3-oxoacid CoA transferase 1	ENSMUSG00000022186	0.140789	0.243679	0.973551
17243450	Gm3055	predicted gene 3055	NA	-0.289497	0.0994253	0.973551
17419405	Snora16a	small nucleolar RNA, H/ACA box 16A	ENSMUSG00000065097	-0.242639	0.199898	0.973551
17527353	Etfa	electron transferring flavoprotein, alpha polypeptide	ENSMUSG00000032314	0.142073	0.217573	0.973551
17424381	4930466F19Rik	RIKEN cDNA 4930466F19 gene	NA	-0.564009	0.00664555	0.973551
17424428	4930466F19Rik	RIKEN cDNA 4930466F19 gene	NA	-0.564009	0.00664555	0.973551
17434084	4930466F19Rik	RIKEN cDNA 4930466F19 gene	NA	-0.564009	0.00664555	0.973551
17451734	4930430O22Rik	RIKEN cDNA 4930430O22 gene	NA	0.220757	0.255252	0.973551
17306230	Chd8	chromodomain helicase DNA binding protein 8	ENSMUSG00000053754	0.190507	0.158462	0.973551
17447360	4931431C16Rik	RIKEN cDNA 4931431C16 gene	ENSMUSG00000055061	0.523287	0.00587945	0.973551
17246860	Nipsnap1	nipsnap homolog 1 (C. elegans)	ENSMUSG00000034285	0.312392	0.0311543	0.973551
17359195	Tbc1d12	TBC1D12: TBC1 domain family, member 12	ENSMUSG00000048720	-0.177868	0.177044	0.973551
17272461	Cygb	cytoglobin	ENSMUSG00000020810	-0.255537	0.125148	0.973551
17252038	Zmynd15	zinc finger, MYND-type containing 15	ENSMUSG00000040829	-0.155026	0.247944	0.973551
17526809	Plet1os	placenta expressed transcript 1, opposite strand	ENSMUSG00000101304	-0.534679	0.0137557	0.973551
17249057	Mapk9	mitogen-activated protein kinase 9	ENSMUSG00000020366	0.298125	0.0196192	0.973551
17452861	Rilpl1	Rab interacting lysosomal protein-like 1	ENSMUSG00000029392	-0.203182	0.175755	0.973551
17410455	Gstcd	glutathione S-transferase, C-terminal domain containing	ENSMUSG00000028018	0.403423	0.0174556	0.973551
17443390	Upk3bl	uroplakin 3B-like	ENSMUSG00000006143	-0.170245	0.260526	0.973551
17449033	Ppat	phosphoribosyl pyrophosphate amidotransferase	ENSMUSG00000029246	0.216388	0.114631	0.973551
17466386	Fam131b	family with sequence similarity 131, member B	ENSMUSG00000029861	-0.232854	0.163779	0.973551
17228023	Swt1	SWT1 RNA endoribonuclease homolog (S. cerevisiae)	ENSMUSG00000052748	0.286951	0.0609264	0.973551
17350090	Sh3rf2	SH3 domain containing ring finger 2	ENSMUSG00000057719	0.232317	0.18849	0.973551
17456931	Gm13782	predicted gene 13782	NA	-0.660738	0.00414856	0.973551
17399086	Mex3a	mex3 RNA binding family member A	ENSMUSG00000074480	-0.512966	0.0053209	0.973551
17253037	Inpp5k	inositol polyphosphate 5-phosphatase K	ENSMUSG00000006127	0.156513	0.215761	0.973551
17490180	Gm10109	predicted gene 10109	NA	-0.183793	0.287469	0.973551
17280552	Bcap29	B cell receptor associated protein 29	ENSMUSG00000020650	0.340762	0.0120224	0.973551
17382363	Noxa1	NADPH oxidase activator 1	ENSMUSG00000036805	-0.364624	0.0580995	0.973551
17237170	Pawr	PRKC, apoptosis, WT1, regulator	ENSMUSG00000035873	-0.209224	0.192203	0.973551
17476693	LOC102638521	60S ribosomal protein L23a	ENSMUSG00000078380	0.243845	0.265157	0.973551
17398180	Mfsd1	major facilitator superfamily domain containing 1	ENSMUSG00000027775	0.262814	0.0491335	0.973551
17313350	Zc3h7b	zinc finger CCCH type containing 7B	ENSMUSG00000022390	-0.241958	0.07863	0.973551
17404139	Snx16	sorting nexin 16	ENSMUSG00000027534	0.378791	0.00844645	0.973551
17278761	AF357425	snoRNA AF357425	ENSMUSG00000088294	-0.503291	0.13675	0.973551
17510295	Ushbp1	Usher syndrome 1C binding protein 1	ENSMUSG00000034911	-0.373258	0.054571	0.973551
17431152	Dhdds	dehydrodolichyl diphosphate synthase	ENSMUSG00000012117	0.194986	0.108622	0.973551
17505328	D030068K23Rik	RIKEN cDNA D030068K23 gene	ENSMUSG00000097393	-0.456436	0.0212913	0.973551
17250742	Snord49a	small nucleolar RNA, C/D box 49A	ENSMUSG00000065734	-0.266459	0.0329078	0.973551
17328368	Myh11	myosin, heavy polypeptide 11, smooth muscle	ENSMUSG00000018830	-0.312478	0.172091	0.973551
17420514	Camk2n1	calcium/calmodulin-dependent protein kinase II inhibitor 1	ENSMUSG00000046447	-0.368695	0.0296402	0.973551
17234477	Slc5a4a	solute carrier family 5, member 4a	ENSMUSG00000020229	-0.468452	0.00798969	0.973551
17462244	Cacna2d4	calcium channel, voltage-dependent, alpha 2/delta subunit 4	ENSMUSG00000041460	0.367906	0.078782	0.973551
17463358	Parp11	poly (ADP-ribose) polymerase family, member 11	ENSMUSG00000037997	0.205829	0.0969806	0.973551
17543885	Magee2	melanoma antigen, family E, 2	ENSMUSG00000031224	-0.201996	0.299934	0.973551
17409627	A930005H10Rik	RIKEN cDNA A930005H10 gene	ENSMUSG00000054426	0.250717	0.202556	0.973551
17274015	Ttc32	tetratricopeptide repeat domain 32	ENSMUSG00000066637	0.196291	0.276037	0.973551
17289527	Cd180	CD180 antigen	ENSMUSG00000021624	0.430902	0.0520564	0.973551
17325671	Lsamp	limbic system-associated membrane protein	ENSMUSG00000061080	0.217985	0.314434	0.973551
17533226	Hypm	huntingtin interacting protein M	ENSMUSG00000040456	-0.604177	0.00896678	0.973551
17218006	B3galt2	UDP-Gal:betaGlcNAc beta 1,3-galactosyltransferase, polypeptide 2	ENSMUSG00000033849	0.197964	0.252878	0.973551
17420347	Ece1	endothelin converting enzyme 1	ENSMUSG00000057530	-0.194876	0.186512	0.973551
17343762	BC051537	cDNA sequence BC051537	ENSMUSG00000098197	0.236534	0.148595	0.973551
17410492	Tet2	tet methylcytosine dioxygenase 2	ENSMUSG00000040943	0.137513	0.294915	0.973551
17239070	BC020402	cDNA sequence BC020402	NA	0.301175	0.173049	0.973551
17316348	Snord123	small nucleolar RNA, C/D box 123	ENSMUSG00000089317	-0.247072	0.201616	0.973551
17444055	Gm16121	predicted gene 16121	NA	-0.557473	0.00796526	0.973551
17320783	Pus7l	pseudouridylate synthase 7-like	ENSMUSG00000033356	0.311812	0.0440909	0.973551
17219662	Pyhin1	pyrin and HIN domain family, member 1	ENSMUSG00000043263	0.2842	0.195639	0.973551
17538990	Rragb	Ras-related GTP binding B	ENSMUSG00000041658	0.314556	0.0877049	0.973551
17405591	Slc33a1	solute carrier family 33 (acetyl-CoA transporter), member 1	ENSMUSG00000027822	0.152742	0.271922	0.973551
17485937	Ube2s	ubiquitin-conjugating enzyme E2S	ENSMUSG00000060860	-0.196286	0.286297	0.973551
17535972	Vbp1	von Hippel-Lindau binding protein 1	ENSMUSG00000031197	0.307458	0.0203198	0.973551
17304510	Snord69	small nucleolar RNA, C/D box 69	NA	-0.200262	0.156073	0.973551
17445257	Rbm48	RNA binding motif protein 48	ENSMUSG00000040302	0.329832	0.0445229	0.973551
17400386	Hormad1	HORMA domain containing 1	ENSMUSG00000028109	0.240827	0.175396	0.973551
17330218	Slc15a2	solute carrier family 15 (H+/peptide transporter), member 2	ENSMUSG00000022899	0.175978	0.294754	0.973551
17485194	Krtap5-4	keratin associated protein 5-4	ENSMUSG00000045236	0.249479	0.118361	0.973551
17232750	Slc22a16	solute carrier family 22 (organic cation transporter), member 16	ENSMUSG00000019834	-0.483816	0.0101153	0.973551
17450838	Rnf212	ring finger protein 212	ENSMUSG00000055385	-0.309356	0.166898	0.973551
17376608	1110034G24Rik	RIKEN cDNA 1110034G24 gene	ENSMUSG00000044991	-0.167616	0.233484	0.973551
17211790	Hs6st1	heparan sulfate 6-O-sulfotransferase 1	ENSMUSG00000045216	-0.278349	0.0711868	0.973551
17452853	Rilpl2	Rab interacting lysosomal protein-like 2	ENSMUSG00000029401	-0.409698	0.00685164	0.973551
17232684	Rev3l	REV3 like, DNA directed polymerase zeta catalytic subunit	ENSMUSG00000019841	0.114617	0.280961	0.973551
17239597	Tnfaip3	tumor necrosis factor, alpha-induced protein 3	ENSMUSG00000019850	-0.21951	0.098892	0.973551
17470235	Cacna1c	calcium channel, voltage-dependent, L type, alpha 1C subunit	ENSMUSG00000051331	-0.200951	0.20657	0.973551
17262443	Zfp354b	zinc finger protein 354B	ENSMUSG00000020335	-0.635988	0.0172725	0.973551
17312191	Them6	thioesterase superfamily member 6	ENSMUSG00000056665	0.197675	0.145753	0.973551
17485536	Gm15927	predicted gene 15927	NA	-0.151579	0.316149	0.973551
17391583	Gm14040	predicted gene 14040	NA	0.349436	0.254263	0.973551
17548597	LOC102641848	60S ribosomal protein L15-like	NA	0.226972	0.059419	0.973551
17338006	Xpo5	exportin 5	ENSMUSG00000067150	0.200572	0.111762	0.973551
17312200	Gml2	glycosylphosphatidylinositol anchored molecule like 2	ENSMUSG00000068600	0.377645	0.201969	0.973551
17338233	Mrps10	mitochondrial ribosomal protein S10	ENSMUSG00000034729	0.417776	0.00844006	0.973551
17443148	Cldn3	claudin 3	ENSMUSG00000070473	-0.352193	0.0544504	0.973551
17224813	Dock10	dedicator of cytokinesis 10	ENSMUSG00000038608	0.21345	0.193852	0.973551
17404750	Mccc1	methylcrotonoyl-Coenzyme A carboxylase 1 (alpha)	ENSMUSG00000027709	0.289258	0.0658509	0.973551
17336190	Ndufa7	NADH dehydrogenase (ubiquinone) 1 alpha subcomplex, 7 (B14.5a)	ENSMUSG00000041881	-0.190622	0.177666	0.973551
17279404	Pld4	phospholipase D family, member 4	ENSMUSG00000052160	0.196283	0.178886	0.973551
17294677	LOC105245566	uncharacterized LOC105245566	NA	0.191787	0.240804	0.973551
17370043	Angptl2	angiopoietin-like 2	ENSMUSG00000004105	-0.241314	0.232606	0.973551
17512023	Prss54	protease, serine 54	ENSMUSG00000048400	0.266205	0.0817408	0.973551
17466101	Slc37a3	solute carrier family 37 (glycerol-3-phosphate transporter), member 3	ENSMUSG00000029924	-0.173606	0.204756	0.973551
17546234	Vamp7	vesicle-associated membrane protein 7	ENSMUSG00000051412	0.20695	0.218757	0.973551
17399069	Paqr6	progestin and adipoQ receptor family member VI	ENSMUSG00000041423	-0.359011	0.0405758	0.973551
17295054	Gm9776	predicted gene 9776	NA	-0.22602	0.188797	0.973551
17481960	Arntl	aryl hydrocarbon receptor nuclear translocator-like	ENSMUSG00000055116	0.261207	0.119512	0.973551
17431876	Gm16287	predicted gene 16287	ENSMUSG00000073739	0.383265	0.0379571	0.973551
17370277	Morn5	MORN repeat containing 5	ENSMUSG00000026894	-0.243101	0.129661	0.973551
17432976	Angptl7	angiopoietin-like 7	ENSMUSG00000028989	-0.409148	0.0383038	0.973551
17339973	Pkdcc	protein kinase domain containing, cytoplasmic	ENSMUSG00000024247	-0.30077	0.0360851	0.973551
17458315	Lrrc61	leucine rich repeat containing 61	ENSMUSG00000073096	0.369696	0.0456426	0.973551
17299200	Psmc6	proteasome (prosome, macropain) 26S subunit, ATPase, 6	ENSMUSG00000021832	0.16339	0.186349	0.973551
17320189	Alg12	asparagine-linked glycosylation 12 (alpha-1,6-mannosyltransferase)	ENSMUSG00000035845	0.363512	0.0151274	0.973551
17335124	Gm10505	predicted gene 10505	NA	0.422215	0.0569886	0.973551
17487876	Dedd2	death effector domain-containing DNA binding protein 2	ENSMUSG00000054499	-0.481493	0.00894874	0.973551
17484839	Tmem80	transmembrane protein 80	ENSMUSG00000025505	0.195799	0.113068	0.973551
17240342	Rpf2	ribosome production factor 2 homolog	ENSMUSG00000038510	0.144633	0.300641	0.973551
17457677	Tcrb-J	T cell receptor beta, joining region	NA	0.316213	0.169895	0.973551
17541948	Mcf2	mcf.2 transforming sequence	ENSMUSG00000031139	0.392581	0.04385	0.973551
17457787	Tcrb-J	T cell receptor beta, joining region	NA	0.301887	0.155274	0.973551
17344192	G6b	immunoreceptor tyrosine-based inhibitory motif (ITIM) containing platelet receptor	ENSMUSG00000073414	-0.313864	0.243876	0.973551
17470445	Atp6v1e1	ATPase, H+ transporting, lysosomal V1 subunit E1	ENSMUSG00000019210	0.184585	0.101727	0.973551
17527474	Man2c1os	mannosidase, alpha, class 2C, member 1, opposite strand	ENSMUSG00000086728	0.469701	0.0709084	0.973551
17538912	Kdm5c	lysine (K)-specific demethylase 5C	ENSMUSG00000025332	-0.195314	0.0734393	0.973551
17370511	Arpc5l	actin related protein 2/3 complex, subunit 5-like	ENSMUSG00000026755	0.266611	0.0372443	0.973551
17277766	Tshr	thyroid stimulating hormone receptor	ENSMUSG00000020963	-0.268815	0.283456	0.973551
17263673	Shmt1	serine hydroxymethyltransferase 1 (soluble)	ENSMUSG00000020534	0.211797	0.14131	0.973551
17401463	1810022K09Rik	RIKEN cDNA 1810022K09 gene	ENSMUSG00000078784	0.229136	0.0501859	0.973551
17467706	Atoh8	atonal bHLH transcription factor 8	ENSMUSG00000037621	-0.195297	0.237878	0.973551
17326370	Tomm70a	translocase of outer mitochondrial membrane 70 homolog A (yeast)	ENSMUSG00000022752	0.123545	0.266656	0.973551
17219591	Cfap45	cilia and flagella associated protein 45	ENSMUSG00000026546	-0.485484	0.010336	0.973551
17436793	Hgfac	hepatocyte growth factor activator	ENSMUSG00000029102	-0.295065	0.0549554	0.973551
17313577	Ndufa6	NADH dehydrogenase (ubiquinone) 1 alpha subcomplex, 6 (B14)	ENSMUSG00000022450	0.31393	0.225857	0.973551
17275425	Arhgap5	Rho GTPase activating protein 5	ENSMUSG00000035133	0.295199	0.108593	0.973551
17284166	5033406O09Rik	RIKEN cDNA 5033406O09 gene	NA	0.199304	0.136007	0.973551
17548957	Rpa3	replication protein A3	ENSMUSG00000012483	0.449541	0.0347257	0.973551
17274496	Taf1b	TATA-box binding protein associated factor, RNA polymerase I, B	ENSMUSG00000059669	0.411604	0.00660234	0.973551
17448415	Apbb2	amyloid beta (A4) precursor protein-binding, family B, member 2	ENSMUSG00000029207	-0.183558	0.247728	0.973551
17390433	Zscan29	zinc finger SCAN domains 29	ENSMUSG00000050619	0.181118	0.177815	0.973551
17327030	Olig2	oligodendrocyte transcription factor 2	ENSMUSG00000039830	-0.305213	0.0659509	0.973551
17365493	Obfc1	oligonucleotide/oligosaccharide-binding fold containing 1	ENSMUSG00000042694	0.170326	0.247197	0.973551
17424937	Exosc3	exosome component 3	ENSMUSG00000028322	0.320676	0.0269267	0.973551
17469939	Snora7a	small nucleolar RNA, H/ACA box 7A	ENSMUSG00000064563	-0.507181	0.0272463	0.973551
17531080	Rnf123	ring finger protein 123	ENSMUSG00000041528	-0.188568	0.248155	0.973551
17317415	H2afy3	H2A histone family, member Y3	NA	-0.457098	0.0195742	0.973551
17471778	Klra3	killer cell lectin-like receptor, subfamily A, member 3	ENSMUSG00000067591	0.366329	0.161451	0.973551
17344331	Gm11131	predicted gene 11131	NA	0.447437	0.0108368	0.973551
17273231	Mafg	v-maf musculoaponeurotic fibrosarcoma oncogene family, protein G (avian)	ENSMUSG00000051510	-0.180835	0.221598	0.973551
17243219	Nmrk2	nicotinamide riboside kinase 2	ENSMUSG00000004939	-0.202031	0.280699	0.973551
17491699	Mir344d-2	microRNA 344d-2	ENSMUSG00000096893	-0.534876	0.0340417	0.973551
17465512	Tmem209	transmembrane protein 209	ENSMUSG00000029782	0.226561	0.0512158	0.973551
17315960	Brix1	BRX1, biogenesis of ribosomes	ENSMUSG00000022247	0.164427	0.143567	0.973551
17250500	Mief2	mitochondrial elongation factor 2	ENSMUSG00000018599	0.452446	0.00960452	0.973551
17419215	Fabp3	fatty acid binding protein 3, muscle and heart	ENSMUSG00000028773	-0.109553	0.270746	0.973551
17453541	Fzd9	frizzled class receptor 9	ENSMUSG00000049551	-0.309319	0.15251	0.973551
17489587	Uba2	ubiquitin-like modifier activating enzyme 2	ENSMUSG00000052997	0.141512	0.232869	0.973551
17395466	Taf4	TATA-box binding protein associated factor 4	ENSMUSG00000039117	-0.181135	0.131509	0.973551
17343449	Pglyrp2	peptidoglycan recognition protein 2	ENSMUSG00000079563	0.385482	0.0630615	0.973551
17299250	Gm15217	predicted gene 15217	ENSMUSG00000079261	-0.50499	0.0158603	0.973551
17366790	Mir669k	microRNA 669k	ENSMUSG00000094297	0.276378	0.21641	0.973551
17366826	Mir669k	microRNA 669k	ENSMUSG00000094297	0.276378	0.21641	0.973551
17307269	Phf11a	PHD finger protein 11A	ENSMUSG00000044703	0.25802	0.0719474	0.973551
17223594	Wdr12	WD repeat domain 12	ENSMUSG00000026019	0.167241	0.157093	0.973551
17222564	Snord89	small nucleolar RNA, C/D box 89	ENSMUSG00000077704	-0.172485	0.173162	0.973551
17245053	Thap2	THAP domain containing, apoptosis associated protein 2	ENSMUSG00000020137	0.22806	0.291793	0.973551
17477811	Gys1	glycogen synthase 1, muscle	ENSMUSG00000003865	0.211426	0.222417	0.973551
17231287	Cd46	CD46 antigen, complement regulatory protein	ENSMUSG00000016493	0.278934	0.0933468	0.973551
17339313	Epb41l3	erythrocyte membrane protein band 4.1 like 3	ENSMUSG00000024044	0.307257	0.0918583	0.973551
17440812	Ung	uracil DNA glycosylase	ENSMUSG00000029591	-0.172887	0.251161	0.973551
17246113	Slc39a5	solute carrier family 39 (metal ion transporter), member 5	ENSMUSG00000039878	-0.313255	0.0715558	0.973551
17490578	Rcn3	reticulocalbin 3, EF-hand calcium binding domain	ENSMUSG00000019539	-0.260011	0.0825982	0.973551
17516068	Msantd2	Myb/SANT-like DNA-binding domain containing 2	ENSMUSG00000042138	-0.239337	0.156679	0.973551
17342042	Nubp2	nucleotide binding protein 2	ENSMUSG00000039183	0.300236	0.0554994	0.973551
17474534	Opa3	optic atrophy 3	ENSMUSG00000052214	-0.325318	0.0187589	0.973551
17294664	Polr3g	polymerase (RNA) III (DNA directed) polypeptide G	ENSMUSG00000035834	0.254925	0.0495438	0.973551
17536861	Nhsl2	NHS-like 2	ENSMUSG00000079481	-0.313914	0.11782	0.973551
17228794	Zbtb37	zinc finger and BTB domain containing 37	ENSMUSG00000043467	0.168501	0.256119	0.973551
17548462	D130050E23Rik	RIKEN cDNA D130050E23 gene	NA	0.450574	0.0214587	0.973551
17366886	Mir467e	microRNA 467e	ENSMUSG00000076948	0.234743	0.242312	0.973551
17418035	Cited4	Cbp/p300-interacting transactivator, with Glu/Asp-rich carboxy-terminal domain, 4	ENSMUSG00000070803	-0.211941	0.257673	0.973551
17516633	Ddx6	DEAD (Asp-Glu-Ala-Asp) box polypeptide 6	ENSMUSG00000032097	0.145784	0.233079	0.973551
17313641	Rnu12	RNA U12, small nuclear	ENSMUSG00000065176	-0.453598	0.0187544	0.973551
17386396	Slc25a12	solute carrier family 25 (mitochondrial carrier, Aralar), member 12	ENSMUSG00000027010	0.340045	0.00473583	0.973551
17420984	Fbxo42	F-box protein 42	ENSMUSG00000028920	-0.198589	0.137007	0.973551
17220809	Ints7	integrator complex subunit 7	ENSMUSG00000037461	0.136029	0.225065	0.973551
17334545	Clcn7	chloride channel, voltage-sensitive 7	ENSMUSG00000036636	0.160705	0.26395	0.973551
17267106	Znhit3	zinc finger, HIT type 3	ENSMUSG00000020526	0.17878	0.225936	0.973551
17357717	Scarna17	small Cajal body-specific RNA 17	NA	-0.134227	0.243661	0.973551
17374612	Phgr1	proline/histidine/glycine-rich 1	ENSMUSG00000046804	-0.497159	0.00593407	0.973551
17524049	Piwil4	piwi-like RNA-mediated gene silencing 4	ENSMUSG00000036912	0.321741	0.103958	0.973551
17350856	Slc27a6	solute carrier family 27 (fatty acid transporter), member 6	ENSMUSG00000024600	-0.369141	0.0362346	0.973551
17247438	Cnrip1	cannabinoid receptor interacting protein 1	ENSMUSG00000044629	0.280543	0.121729	0.973551
17463611	Prh1	proline rich protein HaeIII subfamily 1	ENSMUSG00000059934	-0.168196	0.267592	0.973551
17255604	Hoxb3	homeobox B3	ENSMUSG00000048763	0.525958	0.00455958	0.973551
17437773	Lias	lipoic acid synthetase	ENSMUSG00000029199	0.143509	0.252126	0.973551
17359055	Exoc6	exocyst complex component 6	ENSMUSG00000053799	0.196228	0.0626227	0.973551
17285863	Hist1h2bb	histone cluster 1, H2bb	ENSMUSG00000075031	-0.245899	0.235386	0.973551
17214476	Des	desmin	ENSMUSG00000026208	-0.17625	0.306771	0.973551
17477159	Zfp819	zinc finger protein 819	ENSMUSG00000055102	-0.65832	0.0159241	0.973551
17514666	Ccdc82	coiled-coil domain containing 82	ENSMUSG00000079084	0.169301	0.177491	0.973551
17443818	Lamtor4	late endosomal/lysosomal adaptor, MAPK and MTOR activator 4	ENSMUSG00000050552	-0.144371	0.266809	0.973551
17277084	Psen1	presenilin 1	ENSMUSG00000019969	0.180968	0.143809	0.973551
17439580	Gm9932	predicted gene 9932	NA	0.215054	0.224145	0.973551
17297305	Ngly1	N-glycanase 1	ENSMUSG00000021785	0.263601	0.021966	0.973551
17274532	Klf11	Kruppel-like factor 11	ENSMUSG00000020653	-0.1523	0.236699	0.973551
17522842	Gm26614	predicted gene, 26614	NA	0.225686	0.214297	0.973551
17541440	Zfp280c	zinc finger protein 280C	ENSMUSG00000036916	0.271841	0.0305093	0.973551
17294016	Zfp729a	zinc finger protein 729a	ENSMUSG00000021510	0.17927	0.260167	0.973551
17497351	C230079O03Rik	RIKEN cDNA C230079O03 gene	NA	0.237482	0.172297	0.973551
17537003	Uprt	uracil phosphoribosyltransferase	ENSMUSG00000073016	0.355191	0.107029	0.973551
17410130	Ank2	ankyrin 2, brain	ENSMUSG00000032826	-0.161795	0.293493	0.973551
17278345	Glrx5	glutaredoxin 5	ENSMUSG00000021102	-0.230772	0.252173	0.973551
17454919	Ccz1	CCZ1 vacuolar protein trafficking and biogenesis associated	ENSMUSG00000029617	0.24832	0.124676	0.973551
17213213	Casp8	caspase 8	ENSMUSG00000026029	0.417747	0.0243354	0.973551
17467359	Tacstd2	tumor-associated calcium signal transducer 2	ENSMUSG00000051397	-0.207481	0.221242	0.973551
17457404	Ubn2	ubinuclein 2	ENSMUSG00000038538	-0.229969	0.0458331	0.973551
17414173	Nipsnap3b	nipsnap homolog 3B (C. elegans)	ENSMUSG00000015247	0.309319	0.0728625	0.973551
17533721	A230072C01Rik	RIKEN cDNA A230072C01 gene	NA	0.529296	0.0136376	0.973551
17331429	Actg1	actin, gamma, cytoplasmic 1	ENSMUSG00000062825	0.158481	0.307595	0.973551
17500992	Actg1	actin, gamma, cytoplasmic 1	ENSMUSG00000062825	0.158481	0.307595	0.973551
17496715	Ccdc189	coiled-coil domain containing 189	ENSMUSG00000057176	-0.232272	0.254954	0.973551
17356202	Pold4	polymerase (DNA-directed), delta 4	ENSMUSG00000024854	0.166839	0.285481	0.973551
17294738	Vcan	versican	ENSMUSG00000021614	-0.337357	0.080564	0.973551
17374807	Chac1	ChaC, cation transport regulator 1	ENSMUSG00000027313	-0.405378	0.0215685	0.973551
17303738	Ecd	ecdysoneless homolog (Drosophila)	ENSMUSG00000021810	0.265575	0.0477059	0.973551
17218277	Nmnat2	nicotinamide nucleotide adenylyltransferase 2	ENSMUSG00000042751	-0.393606	0.0504174	0.973551
17540501	Syn1	synapsin I	ENSMUSG00000037217	0.190375	0.264038	0.973551
17425077	Tbc1d2	TBC1 domain family, member 2	ENSMUSG00000039813	-0.21199	0.19226	0.973551
17254171	Slfn1	schlafen 1	ENSMUSG00000078763	0.403082	0.01886	0.973551
17484789	Rassf7	Ras association (RalGDS/AF-6) domain family (N-terminal) member 7	ENSMUSG00000038618	-0.416292	0.0102975	0.973551
17361915	Mrpl49	mitochondrial ribosomal protein L49	ENSMUSG00000007338	0.406067	0.0289117	0.973551
17309304	Gm17066	predicted gene 17066	NA	0.293249	0.0362572	0.973551
17533088	Rbm3os	RNA binding motif protein 3, opposite strand	ENSMUSG00000055188	0.254222	0.189213	0.973551
17466805	Hoxa2	homeobox A2	ENSMUSG00000014704	-0.250962	0.163755	0.973551
17257937	Kcnj2	potassium inwardly-rectifying channel, subfamily J, member 2	ENSMUSG00000041695	0.484174	0.0138799	0.973551
17523359	Klhl40	kelch-like 40	ENSMUSG00000074001	-0.39449	0.0636204	0.973551
17330751	Cd96	CD96 antigen	ENSMUSG00000022657	0.326286	0.146069	0.973551
17432256	Slc25a34	solute carrier family 25, member 34	ENSMUSG00000040740	-0.33255	0.1152	0.973551
17491440	Nipa2	non imprinted in Prader-Willi/Angelman syndrome 2 homolog (human)	ENSMUSG00000030452	0.307198	0.0390281	0.973551
17397783	Eif2a	eukaryotic translation initiation factor 2A	ENSMUSG00000027810	0.224612	0.0630134	0.973551
17493578	A630091E08Rik	RIKEN cDNA A630091E08 gene	NA	-0.358264	0.043717	0.973551
17267268	Med13	mediator complex subunit 13	ENSMUSG00000034297	0.113168	0.300573	0.973551
17532908	Gpkow	G patch domain and KOW motifs	ENSMUSG00000031148	0.257086	0.0774565	0.973551
17372054	Hoxd10	homeobox D10	ENSMUSG00000050368	-0.213995	0.280463	0.973551
17465497	Zc3hc1	zinc finger, C3HC type 1	ENSMUSG00000039130	0.230104	0.122056	0.973551
17512752	Rps26	ribosomal protein S26	ENSMUSG00000025362	0.324434	0.0543945	0.973551
17446300	Crygn	crystallin, gamma N	ENSMUSG00000038135	0.196736	0.288593	0.973551
17468690	Cnbp	cellular nucleic acid binding protein	ENSMUSG00000030057	0.240091	0.0418537	0.973551
17280247	6030426L16Rik	RIKEN cDNA 6030426L16 gene	NA	-0.515976	0.0163257	0.973551
17230879	Kctd3	potassium channel tetramerisation domain containing 3	ENSMUSG00000026608	-0.25083	0.0459364	0.973551
17249965	Mrpl22	mitochondrial ribosomal protein L22	ENSMUSG00000020514	0.293554	0.0470622	0.973551
17536501	Eda	ectodysplasin-A	ENSMUSG00000059327	-0.322996	0.0844437	0.973551
17255260	Col1a1	collagen, type I, alpha 1	ENSMUSG00000001506	-0.572258	0.0076247	0.973551
17418101	Ppt1	palmitoyl-protein thioesterase 1	ENSMUSG00000028657	0.306344	0.0301101	0.973551
17355558	Siglec15	sialic acid binding Ig-like lectin 15	ENSMUSG00000091055	-0.251992	0.134217	0.973551
17502603	Rasd2	RASD family, member 2	ENSMUSG00000034472	-0.212607	0.229557	0.973551
17334625	Tsr3	TSR3 20S rRNA accumulation	ENSMUSG00000015126	0.405811	0.0122392	0.973551
17367910	Tmem210	transmembrane protein 210	ENSMUSG00000026963	-0.429322	0.0444261	0.973551
17273652	Dnmt3a	DNA methyltransferase 3A	ENSMUSG00000020661	-0.249818	0.0462424	0.973551
17239040	Ulbp1	UL16 binding protein 1	ENSMUSG00000079685	0.315691	0.0536739	0.973551
17541875	Arhgef6	Rac/Cdc42 guanine nucleotide exchange factor (GEF) 6	ENSMUSG00000031133	0.406122	0.0226937	0.973551
17444309	Grid2ip	glutamate receptor, ionotropic, delta 2 (Grid2) interacting protein 1	ENSMUSG00000010825	-0.57192	0.00849892	0.973551
17349884	Pcdhb6	protocadherin beta 6	ENSMUSG00000051678	0.417082	0.0626555	0.973551
17424656	Tpm2	tropomyosin 2, beta	ENSMUSG00000028464	-0.476924	0.0117349	0.973551
17350966	G630071F17Rik	RIKEN cDNA G630071F17 gene	NA	-0.291968	0.136099	0.973551
17454121	Agfg2	ArfGAP with FG repeats 2	ENSMUSG00000029722	-0.242232	0.155565	0.973551
17251756	Plscr3	phospholipid scramblase 3	ENSMUSG00000019461	0.364891	0.020913	0.973551
17213478	Ctla4	cytotoxic T-lymphocyte-associated protein 4	ENSMUSG00000026011	0.305316	0.0765979	0.973551
17235835	Gm8290	predicted gene 8290	ENSMUSG00000058546	0.238812	0.258561	0.973551
17307280	Phf11b	PHD finger protein 11B	ENSMUSG00000091649	0.415362	0.0527449	0.973551
17443468	4933404O12Rik	RIKEN cDNA 4933404O12 gene	ENSMUSG00000097908	0.322928	0.106102	0.973551
17370439	Lhx2	LIM homeobox protein 2	ENSMUSG00000000247	-0.215897	0.217445	0.973551
17473603	Zfp28	zinc finger protein 28	ENSMUSG00000062861	-0.194601	0.244874	0.973551
17285386	Psma2	proteasome (prosome, macropain) subunit, alpha type 2	ENSMUSG00000015671	0.199808	0.201507	0.973551
17383667	Gm14486	predicted gene 14486	NA	-0.470975	0.0224404	0.973551
17265164	Bcl6b	B cell CLL/lymphoma 6, member B	ENSMUSG00000000317	-0.505237	0.0113203	0.973551
17410974	Cyr61	cysteine rich protein 61	ENSMUSG00000028195	-0.754174	0.027333	0.973551
17402001	Extl2	exostoses (multiple)-like 2	ENSMUSG00000027963	0.25312	0.071187	0.973551
17448543	Gnpda2	glucosamine-6-phosphate deaminase 2	ENSMUSG00000029209	0.303984	0.109433	0.973551
17525418	Hyls1	hydrolethalus syndrome 1	ENSMUSG00000050555	0.151689	0.201631	0.973551
17465696	Slc35b4	solute carrier family 35, member B4	ENSMUSG00000018999	0.354382	0.0279717	0.973551
17418560	Eva1b	eva-1 homolog B (C. elegans)	ENSMUSG00000050212	-0.330348	0.0414513	0.973551
17260603	Zpbp	zona pellucida binding protein	ENSMUSG00000020193	0.307128	0.258103	0.973551
17545414	A230072E10Rik	RIKEN cDNA A230072E10 gene	ENSMUSG00000084771	0.216287	0.180008	0.973551
17241436	Ddx21	DEAD (Asp-Glu-Ala-Asp) box polypeptide 21	ENSMUSG00000020075	0.133403	0.309314	0.973551
17249176	Hnrnph1	heterogeneous nuclear ribonucleoprotein H1	ENSMUSG00000007850	0.195841	0.105214	0.973551
17262046	Sft2d1	SFT2 domain containing 1	ENSMUSG00000073468	0.797677	0.00914523	0.973551
17243344	Celf5	CUGBP, Elav-like family member 5	ENSMUSG00000034818	0.174636	0.280545	0.973551
17303386	Dnase1l3	deoxyribonuclease 1-like 3	ENSMUSG00000025279	0.207705	0.178402	0.973551
17357150	Wdr74	WD repeat domain 74	ENSMUSG00000042729	0.208987	0.0879095	0.973551
17261470	Rhbdf1	rhomboid 5 homolog 1	ENSMUSG00000020282	-0.1312	0.296241	0.973551
17442401	Denr	density-regulated protein	ENSMUSG00000023106	0.136574	0.200988	0.973551
17252609	P2rx5	purinergic receptor P2X, ligand-gated ion channel, 5	ENSMUSG00000005950	-0.373029	0.0195824	0.973551
17291005	Hist1h1b	histone cluster 1, H1b	ENSMUSG00000058773	-0.384121	0.194606	0.973551
17525379	Fam118b	family with sequence similarity 118, member B	ENSMUSG00000050471	0.197707	0.275306	0.973551
17405355	Tm4sf1	transmembrane 4 superfamily member 1	ENSMUSG00000027800	0.298125	0.0845975	0.973551
17284936	Akr1c13	aldo-keto reductase family 1, member C13	ENSMUSG00000021213	0.572606	0.045622	0.973551
17249328	Phykpl	5-phosphohydroxy-L-lysine phospholyase	ENSMUSG00000020359	0.301324	0.0326493	0.973551
17548432	Gm10091	predicted gene 10091	NA	-0.262901	0.158012	0.973551
17405005	Pgrmc2	progesterone receptor membrane component 2	ENSMUSG00000049940	-0.163144	0.233704	0.973551
17431022	Gm13257	predicted gene 13257	NA	-0.256184	0.150804	0.973551
17541668	Gpc4	glypican 4	ENSMUSG00000031119	-0.208699	0.174225	0.973551
17518809	Gm19299	predicted gene, 19299	NA	0.169621	0.29207	0.973551
17439865	D930016D06Rik	RIKEN cDNA D930016D06 gene	ENSMUSG00000097392	-0.190798	0.184499	0.973551
17465824	Fam180a	family with sequence similarity 180, member A	ENSMUSG00000047420	-0.789473	0.014218	0.973551
17300630	Tssk4	testis-specific serine kinase 4	ENSMUSG00000007591	-0.34792	0.0955257	0.973551
17425401	Klf4	Kruppel-like factor 4 (gut)	ENSMUSG00000003032	-0.157359	0.235156	0.973551
17360348	Dusp5	dual specificity phosphatase 5	ENSMUSG00000034765	-0.169795	0.237464	0.973551
17258569	Gm26730	predicted gene, 26730	ENSMUSG00000097117	-0.198871	0.260005	0.973551
17472114	Plbd1	phospholipase B domain containing 1	ENSMUSG00000030214	0.179351	0.234366	0.973551
17451020	Fbrsl1	fibrosin-like 1	ENSMUSG00000043323	-0.202345	0.145033	0.973551
17527206	Gldnos	gliomedin, opposite strand	ENSMUSG00000074343	-0.432948	0.0148672	0.973551
17515238	AB124611	cDNA sequence AB124611	ENSMUSG00000057191	0.236925	0.0808343	0.973551
17394795	Kcng1	potassium voltage-gated channel, subfamily G, member 1	ENSMUSG00000074575	-0.282067	0.16094	0.973551
17231248	G0s2	G0/G1 switch gene 2	ENSMUSG00000009633	-0.401775	0.020016	0.973551
17472737	Ifltd1	intermediate filament tail domain containing 1	ENSMUSG00000054966	-0.487189	0.00697386	0.973551
17283675	Serpina3c	serine (or cysteine) peptidase inhibitor, clade A, member 3C	ENSMUSG00000066361	-0.567734	0.0498909	0.973551
17222053	Bend6	BEN domain containing 6	ENSMUSG00000042182	0.271557	0.107904	0.973551
17429301	Gm12866	predicted gene 12866	NA	0.52367	0.00863727	0.973551
17295697	Rad17	RAD17 checkpoint clamp loader component	ENSMUSG00000021635	0.414314	0.00723758	0.973551
17538150	Mir3475	microRNA 3475	ENSMUSG00000093102	-0.357565	0.177776	0.973551
17377723	Defb20	defensin beta 20	ENSMUSG00000049560	-0.506714	0.0150264	0.973551
17509629	Msmo1	methylsterol monoxygenase 1	ENSMUSG00000031604	0.463278	0.00781135	0.973551
17372264	Gm13944	predicted gene 13944	ENSMUSG00000085845	-0.205205	0.210665	0.973551
17534569	Utp14a	UTP14A small subunit processome component	ENSMUSG00000063785	0.290228	0.0205903	0.973551
17322254	Npff	neuropeptide FF-amide peptide precursor	ENSMUSG00000023052	-0.197104	0.200164	0.973551
17383680	1700001O22Rik	RIKEN cDNA 1700001O22 gene	ENSMUSG00000044320	0.203725	0.304081	0.973551
17261750	Wwc1	WW, C2 and coiled-coil domain containing 1	ENSMUSG00000018849	-0.250901	0.189117	0.973551
17460267	Noto	notochord homeobox	ENSMUSG00000068302	-0.441535	0.0197724	0.973551
17320307	Mapk12	mitogen-activated protein kinase 12	ENSMUSG00000022610	0.258421	0.159969	0.973551
17410043	Mettl14	methyltransferase like 14	ENSMUSG00000028114	0.282787	0.0413493	0.973551
17476673	Scgb1b27	secretoglobin, family 1B, member 27	ENSMUSG00000066583	-0.418561	0.0772775	0.973551
17302773	Ipo5	importin 5	ENSMUSG00000030662	0.187414	0.136369	0.973551
17318750	Rbfox2	RNA binding protein, fox-1 homolog (C. elegans) 2	ENSMUSG00000033565	-0.27652	0.0793152	0.973551
17487144	Mypopos	Myb-related transcription factor, partner of profilin, opposite strand	NA	0.204178	0.271911	0.973551
17469473	Shq1	SHQ1 homolog (S. cerevisiae)	ENSMUSG00000035378	0.302225	0.0332331	0.973551
17522167	Plxnb1	plexin B1	ENSMUSG00000053646	0.184767	0.289748	0.973551
17373817	Cd59b	CD59b antigen	ENSMUSG00000068686	0.515917	0.0864785	0.973551
17289324	Gcnt4	glucosaminyl (N-acetyl) transferase 4, core 2 (beta-1,6-N-acetylglucosaminyltransferase)	ENSMUSG00000091387	-0.379439	0.0223013	0.973551
17321365	Kmt2d	lysine (K)-specific methyltransferase 2D	ENSMUSG00000048154	-0.152615	0.24394	0.973551
17319887	Scube1	signal peptide, CUB domain, EGF-like 1	ENSMUSG00000016763	-0.363547	0.0414607	0.973551
17549894	LOC547349	MHC class I family member	NA	0.231488	0.218555	0.973551
17405838	Gm6634	predicted gene 6634	ENSMUSG00000097252	-0.322148	0.113918	0.973551
17480763	Rab6a	RAB6A, member RAS oncogene family	ENSMUSG00000030704	0.149624	0.207842	0.973551
17214045	Tmem169	transmembrane protein 169	ENSMUSG00000026188	-0.561071	0.020323	0.973551
17506477	2810013P06Rik	RIKEN cDNA 2810013P06 gene	ENSMUSG00000099881	-0.137956	0.289256	0.973551
17302617	Mir17hg	Mir17 host gene (non-protein coding)	NA	-0.24775	0.133173	0.973551
17274484	Gm4419	predicted gene 4419	NA	0.349542	0.0919941	0.973551
17246268	Ikzf4	IKAROS family zinc finger 4	ENSMUSG00000002578	0.480537	0.0385032	0.973551
17263744	Slc47a2	solute carrier family 47, member 2	ENSMUSG00000069855	-0.222525	0.206122	0.973551
17488595	Eif3k	eukaryotic translation initiation factor 3, subunit K	ENSMUSG00000053565	0.131015	0.233433	0.973551
17387517	Serping1	serine (or cysteine) peptidase inhibitor, clade G, member 1	ENSMUSG00000023224	-0.24887	0.102779	0.973551
17357947	Olfr1502	olfactory receptor 1502	ENSMUSG00000056858	0.448653	0.144039	0.973551
17501550	Naf1	nuclear assembly factor 1 ribonucleoprotein	ENSMUSG00000014907	-0.220034	0.203904	0.973551
17525955	Sc5d	sterol-C5-desaturase	ENSMUSG00000032018	0.1375	0.266811	0.973551
17281767	3110056K07Rik	RIKEN cDNA 3110056K07 gene	ENSMUSG00000085622	-0.166695	0.272467	0.973551
17469289	Eogt	EGF domain-specific O-linked N-acetylglucosamine (GlcNAc) transferase	ENSMUSG00000035245	0.247937	0.104793	0.973551
17535558	Bgn	biglycan	ENSMUSG00000031375	-0.176246	0.275021	0.973551
17547819	9430077A04Rik	RIKEN cDNA 9430077A04 gene	NA	-0.187353	0.301851	0.973551
17493292	Tmem126a	transmembrane protein 126A	ENSMUSG00000030615	0.365638	0.0242985	0.973551
17461954	Tsen2	tRNA splicing endonuclease subunit 2	ENSMUSG00000042389	0.333579	0.0626726	0.973551
17338738	A230051N06Rik	RIKEN cDNA A230051N06 gene	NA	-0.349607	0.0909473	0.973551
17480588	Mir326	microRNA 326	ENSMUSG00000065571	-0.431181	0.0554284	0.973551
17402113	Dpyd	dihydropyrimidine dehydrogenase	ENSMUSG00000033308	-0.246517	0.166159	0.973551
17550382	Dio3os	deiodinase, iodothyronine type III, opposite strand	NA	-0.539988	0.0296803	0.973551
17516718	Amica1	adhesion molecule, interacts with CXADR antigen 1	ENSMUSG00000048534	0.156795	0.303292	0.973551
17226605	Cd55b	CD55 molecule, decay accelerating factor for complement B	ENSMUSG00000026401	0.429108	0.140898	0.973551
17489645	4931406P16Rik	RIKEN cDNA 4931406P16 gene	ENSMUSG00000066571	-0.216938	0.0697962	0.973551
17295130	F2r	coagulation factor II (thrombin) receptor	ENSMUSG00000048376	-0.303061	0.0565521	0.973551
17481982	Far1	fatty acyl CoA reductase 1	ENSMUSG00000030759	0.144174	0.250846	0.973551
17535241	Styx	serine/threonine/tyrosine interaction protein	ENSMUSG00000053205	0.264591	0.0906894	0.973551
17342958	Pxt1	peroxisomal, testis specific 1	ENSMUSG00000045378	-0.415958	0.076866	0.973551
17258131	Slc9a3r1	solute carrier family 9 (sodium/hydrogen exchanger), member 3 regulator 1	ENSMUSG00000020733	-0.150055	0.3053	0.973551
17501755	Pbx4	pre B cell leukemia homeobox 4	ENSMUSG00000031860	0.289123	0.1487	0.973551
17444494	Gm15708	predicted gene 15708	ENSMUSG00000086894	0.273353	0.143322	0.973551
17333932	Zfp53	zinc finger protein 53	ENSMUSG00000057409	0.170009	0.302602	0.973551
17455507	Hsph1	heat shock 105kDa/110kDa protein 1	ENSMUSG00000029657	-0.8816	0.00538874	0.973551
17336536	BC051142	cDNA sequence BC051142	ENSMUSG00000057246	0.31134	0.113703	0.973551
17463140	Mrpl51	mitochondrial ribosomal protein L51	ENSMUSG00000030335	0.201055	0.184393	0.973551
17357486	Syt7	synaptotagmin VII	ENSMUSG00000024743	0.241546	0.219178	0.973551
17212252	Il18rap	interleukin 18 receptor accessory protein	ENSMUSG00000026068	0.341954	0.0598359	0.973551
17214257	Rqcd1	RCD1 required for cell differentiation 1 homolog	ENSMUSG00000026174	0.299626	0.0640765	0.973551
17371708	Cybrd1	cytochrome b reductase 1	ENSMUSG00000027015	-0.297442	0.18073	0.973551
17478225	Ldha	lactate dehydrogenase A	ENSMUSG00000063229	0.185321	0.160416	0.973551
17534938	Slc9a6	solute carrier family 9 (sodium/hydrogen exchanger), member 6	ENSMUSG00000060681	0.172656	0.22238	0.973551
17270431	Gm20511	predicted gene 20511	NA	0.311988	0.12817	0.973551
17381573	Atp5c1	ATP synthase, H+ transporting, mitochondrial F1 complex, gamma polypeptide 1	ENSMUSG00000025781	0.232173	0.0786827	0.973551
17274868	Ccdc71l	coiled-coil domain containing 71 like	ENSMUSG00000090946	-0.226081	0.0793163	0.973551
17284201	Akt1	thymoma viral proto-oncogene 1	ENSMUSG00000001729	-0.262484	0.0250665	0.973551
17414331	Fam206a	family with sequence similarity 206, member A	ENSMUSG00000038827	0.420329	0.0399953	0.973551
17457779	Tcrb-J	T cell receptor beta, joining region	NA	0.278519	0.231367	0.973551
17422138	Gpr153	G protein-coupled receptor 153	ENSMUSG00000042804	-0.395714	0.0328843	0.973551
17459857	M1ap	meiosis 1 associated protein	ENSMUSG00000030041	-0.223933	0.140456	0.973551
17265379	Gm12320	predicted gene 12320	ENSMUSG00000085502	-0.305173	0.0713839	0.973551
17514826	Taf1d	TATA-box binding protein associated factor, RNA polymerase I, D	ENSMUSG00000031939	0.300399	0.120272	0.973551
17364948	Slc25a28	solute carrier family 25, member 28	ENSMUSG00000040414	0.165356	0.245385	0.973551
17454166	Pilra	paired immunoglobin-like type 2 receptor alpha	ENSMUSG00000046245	0.300737	0.101707	0.973551
17318422	Mirt2	myocardial infraction associated transcript 2	NA	0.276016	0.163244	0.973551
17266534	Ksr1	kinase suppressor of ras 1	ENSMUSG00000018334	-0.189095	0.173982	0.973551
17246418	Olfr796	olfactory receptor 796	ENSMUSG00000052012	-0.306461	0.122216	0.973551
17480459	Gm16938	predicted gene, 16938	NA	-0.272293	0.06708	0.973551
17281228	Ralgapa1	Ral GTPase activating protein, alpha subunit 1	ENSMUSG00000021027	0.152056	0.203776	0.973551
17361463	Rab1b	RAB1B, member RAS oncogene family	ENSMUSG00000024870	0.369045	0.0613577	0.973551
17533055	Timm17b	translocase of inner mitochondrial membrane 17b	ENSMUSG00000031158	0.302389	0.0781304	0.973551
17456161	Cav1	caveolin 1, caveolae protein	ENSMUSG00000007655	-0.251906	0.231084	0.973551
17540544	Uxt	ubiquitously expressed transcript	ENSMUSG00000001134	0.183787	0.125995	0.973551
17304147	Zcchc24	zinc finger, CCHC domain containing 24	ENSMUSG00000055538	-0.397759	0.0529166	0.973551
17372197	Osbpl6	oxysterol binding protein-like 6	ENSMUSG00000042359	0.42828	0.0354939	0.973551
17268107	Sgca	sarcoglycan, alpha (dystrophin-associated glycoprotein)	ENSMUSG00000001508	-0.196718	0.275264	0.973551
17274294	Odc1	ornithine decarboxylase, structural 1	ENSMUSG00000011179	-0.456655	0.0325225	0.973551
17328897	Dgcr8	DiGeorge syndrome critical region gene 8	ENSMUSG00000022718	0.136435	0.266333	0.973551
17463530	Clec9a	C-type lectin domain family 9, member a	ENSMUSG00000046080	0.357148	0.0758275	0.973551
17333906	Zfp677	zinc finger protein 677	ENSMUSG00000062743	0.298799	0.183864	0.973551
17260944	Mdh1	malate dehydrogenase 1, NAD (soluble)	ENSMUSG00000020321	0.332109	0.00758386	0.973551
17508544	Adrb3	adrenergic receptor, beta 3	ENSMUSG00000031489	-0.201575	0.192089	0.973551
17426402	Astn2	astrotactin 2	ENSMUSG00000028373	-0.279016	0.101533	0.973551
17373417	Ambra1	autophagy/beclin 1 regulator 1	ENSMUSG00000040506	0.127353	0.286616	0.973551
17489318	Ffar1	free fatty acid receptor 1	ENSMUSG00000044453	0.310936	0.142826	0.973551
17472725	Kras	Kirsten rat sarcoma viral oncogene homolog	ENSMUSG00000030265	-0.114299	0.304449	0.973551
17322543	Dnaja3	DnaJ heat shock protein family (Hsp40) member A3	ENSMUSG00000004069	-0.439235	0.0613385	0.973551
17329692	Lsg1	large 60S subunit nuclear export GTPase 1	ENSMUSG00000022538	0.303958	0.0174871	0.973551
17297913	Arf4	ADP-ribosylation factor 4	ENSMUSG00000021877	0.162187	0.188208	0.973551
17235831	Gm10778	predicted gene 10778	ENSMUSG00000096856	0.211179	0.183706	0.973551
17312661	Apol10a	apolipoprotein L 10A	ENSMUSG00000050982	0.360383	0.0860197	0.973551
17363862	Ranbp6	RAN binding protein 6	ENSMUSG00000074909	0.28878	0.189238	0.973551
17330076	1600019K03Rik	RIKEN cDNA 1600019K03 gene	ENSMUSG00000099429	-0.239212	0.182104	0.973551
17503559	Cnep1r1	CTD nuclear envelope phosphatase 1 regulatory subunit 1	ENSMUSG00000036810	0.225208	0.13527	0.973551
17543121	4930415L06Rik	RIKEN cDNA 4930415L06 gene	ENSMUSG00000035387	-0.22183	0.203872	0.973551
17548102	Cycs	cytochrome c, somatic	ENSMUSG00000063694	0.271046	0.108449	0.973551
17548541	Cycs	cytochrome c, somatic	ENSMUSG00000063694	0.271046	0.108449	0.973551
17392947	Defb23	defensin beta 23	ENSMUSG00000074681	-0.38185	0.036472	0.973551
17224771	Serpine2	serine (or cysteine) peptidase inhibitor, clade E, member 2	ENSMUSG00000026249	-0.394315	0.136401	0.973551
17242924	Uqcr11	ubiquinol-cytochrome c reductase, complex III subunit XI	ENSMUSG00000020163	-0.20767	0.173388	0.973551
17366856	Mir466b-2	microRNA 466b-2	ENSMUSG00000076966	0.160573	0.274369	0.973551
17241574	1700120B22Rik	RIKEN cDNA 1700120B22 gene	NA	-0.512336	0.0108867	0.973551
17497769	Rnh1	ribonuclease/angiogenin inhibitor 1	ENSMUSG00000038650	0.160382	0.280986	0.973551
17289388	Gm5086	predicted gene 5086	NA	-0.332428	0.0651137	0.973551
17308257	Sorbs3	sorbin and SH3 domain containing 3	ENSMUSG00000022091	-0.185822	0.220752	0.973551
17458820	Ghrhr	growth hormone releasing hormone receptor	ENSMUSG00000004654	0.218461	0.218686	0.973551
17358815	Ifit2	interferon-induced protein with tetratricopeptide repeats 2	ENSMUSG00000045932	0.330084	0.0974471	0.973551
17492722	Nmb	neuromedin B	ENSMUSG00000025723	-0.229721	0.123281	0.973551
17494445	Olfr667	olfactory receptor 667	ENSMUSG00000056782	-0.524203	0.030327	0.973551
17547630	Gm12271	predicted gene 12271	NA	-0.409731	0.0260449	0.973551
17327364	Ripply3	ripply transcriptional repressor 3	ENSMUSG00000022941	-0.310817	0.0766161	0.973551
17226327	Marco	macrophage receptor with collagenous structure	ENSMUSG00000026390	-0.1934	0.315971	0.973551
17314755	Kcnh3	potassium voltage-gated channel, subfamily H (eag-related), member 3	ENSMUSG00000037579	-0.437017	0.0393687	0.973551
17392578	Napb	N-ethylmaleimide sensitive fusion protein attachment protein beta	ENSMUSG00000027438	0.242165	0.177219	0.973551
17219762	Olfr414	olfactory receptor 414	ENSMUSG00000051509	-0.305106	0.0897528	0.973551
17279070	Traf3	TNF receptor-associated factor 3	ENSMUSG00000021277	-0.143789	0.316474	0.973551
17254707	Tex14	testis expressed gene 14	ENSMUSG00000010342	-0.220292	0.202316	0.973551
17253431	Flot2	flotillin 2	ENSMUSG00000061981	0.157072	0.277117	0.973551
17381200	Rpp38	ribonuclease P/MRP 38 subunit	ENSMUSG00000049950	0.199902	0.162033	0.973551
17290238	Calml3	calmodulin-like 3	ENSMUSG00000063130	-0.199394	0.301959	0.973551
17393036	Plagl2	pleiomorphic adenoma gene-like 2	ENSMUSG00000051413	0.202796	0.16584	0.973551
17223300	BC055402	cDNA sequence BC055402	ENSMUSG00000101429	-0.233213	0.199957	0.973551
17287707	Tmed9	transmembrane emp24 protein transport domain containing 9	ENSMUSG00000058569	-0.216955	0.183638	0.973551
17470930	P3h3	prolyl 3-hydroxylase 3	ENSMUSG00000023191	-0.384129	0.0140611	0.973551
17514515	Mmp3	matrix metallopeptidase 3	ENSMUSG00000043613	-0.421225	0.049636	0.973551
17317801	Kcnk9	potassium channel, subfamily K, member 9	ENSMUSG00000036760	-0.202825	0.275086	0.973551
17509189	Primpol	primase and polymerase (DNA-directed)	ENSMUSG00000038225	0.165597	0.145437	0.973551
17423713	Manea	mannosidase, endo-alpha	ENSMUSG00000040520	0.282727	0.0379871	0.973551
17397932	Sucnr1	succinate receptor 1	ENSMUSG00000027762	-0.248728	0.222552	0.973551
17219988	Efcab2	EF-hand calcium binding domain 2	ENSMUSG00000026495	0.239426	0.103622	0.973551
17476528	Sbsn	suprabasin	ENSMUSG00000046056	-0.437634	0.0149346	0.973551
17333410	Smok4a	sperm motility kinase 4A	ENSMUSG00000079711	-0.330282	0.236818	0.973551
17442307	Lrrc43	leucine rich repeat containing 43	ENSMUSG00000063409	-0.481042	0.0075507	0.973551
17288654	Erap1	endoplasmic reticulum aminopeptidase 1	ENSMUSG00000021583	0.217809	0.122981	0.973551
17480312	Gab2	growth factor receptor bound protein 2-associated protein 2	ENSMUSG00000004508	-0.174461	0.237436	0.973551
17321318	Fkbp11	FK506 binding protein 11	ENSMUSG00000003355	-0.356242	0.102604	0.973551
17455801	Col1a2	collagen, type I, alpha 2	ENSMUSG00000029661	-0.359915	0.0509175	0.973551
17288896	Actg1	actin, gamma, cytoplasmic 1	ENSMUSG00000062825	0.200126	0.177467	0.973551
17215137	Dis3l2	DIS3 like 3'-5' exoribonuclease 2	ENSMUSG00000053333	0.193219	0.140961	0.973551
17442588	Atp6v0a2	ATPase, H+ transporting, lysosomal V0 subunit A2	ENSMUSG00000038023	0.127644	0.269576	0.973551
17366533	4930551O13Rik	RIKEN cDNA 4930551O13 gene	NA	0.17639	0.290625	0.973551
17333465	Smoc2	SPARC related modular calcium binding 2	ENSMUSG00000023886	-0.454099	0.0116194	0.973551
17214998	Itm2c	integral membrane protein 2C	ENSMUSG00000026223	-0.174545	0.246267	0.973551
17286499	Psmg4	proteasome (prosome, macropain) assembly chaperone 4	ENSMUSG00000071451	0.198135	0.185518	0.973551
17467401	Igkv4-90	immunoglobulin kappa chain variable 4-90	NA	0.801077	0.0650317	0.973551
17287175	Ogn	osteoglycin	ENSMUSG00000021390	-0.716014	0.0854274	0.973551
17439897	Gm26519	predicted gene, 26519	ENSMUSG00000097237	-0.184579	0.181796	0.973551
17370209	Gsn	gelsolin	ENSMUSG00000026879	-0.343312	0.0446927	0.973551
17528526	M5C1000I18Rik	RIKEN cDNA M5C1000I18 gene	NA	-0.278064	0.0935584	0.973551
17446775	Preb	prolactin regulatory element binding	ENSMUSG00000045302	0.147446	0.263639	0.973551
17250920	Gm12296	predicted gene 12296	NA	0.245577	0.159823	0.973551
17410204	Alpk1	alpha-kinase 1	ENSMUSG00000028028	0.204684	0.156058	0.973551
17545199	Lrch2	leucine-rich repeats and calponin homology (CH) domain containing 2	ENSMUSG00000031290	-0.556367	0.0303659	0.973551
17289249	Wdr41	WD repeat domain 41	ENSMUSG00000042015	0.265093	0.05287	0.973551
17421432	Gm13251	predicted gene 13251	ENSMUSG00000070605	0.383311	0.0951429	0.973551
17413054	LOC100861978	c-C motif chemokine 27-like	ENSMUSG00000095247	0.459846	0.0104602	0.973551
17413151	LOC100861978	c-C motif chemokine 27-like	ENSMUSG00000095247	0.459846	0.0104602	0.973551
17434221	LOC100861978	c-C motif chemokine 27-like	ENSMUSG00000095247	0.459846	0.0104602	0.973551
17363009	Oosp2	oocyte secreted protein 2	ENSMUSG00000055895	-0.437718	0.02051	0.973551
17237510	4933412E12Rik	RIKEN cDNA 4933412E12 gene	NA	0.300063	0.0979364	0.973551
17473423	Ssc5d	scavenger receptor cysteine rich family, 5 domains	ENSMUSG00000035279	0.315652	0.0639007	0.973551
17437072	Lyar	Ly1 antibody reactive clone	ENSMUSG00000067367	0.206982	0.161736	0.973551
17300247	Trav9d-3	T cell receptor alpha variable 9D-3	NA	0.362905	0.158205	0.973551
17506720	Urb2	URB2 ribosome biogenesis 2 homolog (S. cerevisiae)	ENSMUSG00000031976	0.240116	0.043425	0.973551
17331092	Tmem45a2	transmembrane protein 45A2	ENSMUSG00000046748	0.231242	0.310364	0.973551
17449596	Rchy1	ring finger and CHY zinc finger domain containing 1	ENSMUSG00000029397	0.124257	0.316704	0.973551
17492329	Rlbp1	retinaldehyde binding protein 1	ENSMUSG00000039194	-0.46109	0.0235895	0.973551
17457796	Tcrb-J	T cell receptor beta, joining region	NA	0.527595	0.149753	0.973551
17323082	Ntan1	N-terminal Asn amidase	ENSMUSG00000022681	0.2707	0.0382095	0.973551
17464303	Med21	mediator complex subunit 21	ENSMUSG00000030291	-0.12873	0.264381	0.973551
17333373	Gm10512	predicted gene 10512	NA	0.470004	0.0405139	0.973551
17349910	Pcdhb13	protocadherin beta 13	ENSMUSG00000047307	0.368093	0.156884	0.973551
17227261	Gpr37l1	G protein-coupled receptor 37-like 1	ENSMUSG00000026424	-0.292349	0.0856495	0.973551
17319539	Phf5a	PHD finger protein 5A	ENSMUSG00000061360	0.262908	0.107509	0.973551
17264792	Atp1b2	ATPase, Na+/K+ transporting, beta 2 polypeptide	ENSMUSG00000041329	-0.220075	0.285557	0.973551
17254305	Heatr6	HEAT repeat containing 6	ENSMUSG00000000976	0.238766	0.0677846	0.973551
17267546	Dynll2	dynein light chain LC8-type 2	ENSMUSG00000020483	-0.378549	0.0581191	0.973551
17499918	1810012K16Rik	RIKEN cDNA 1810012K16 gene	ENSMUSG00000099825	-0.400112	0.0591355	0.973551
17502954	Dnajb1	DnaJ heat shock protein family (Hsp40) member B1	ENSMUSG00000005483	-0.413018	0.00668567	0.973551
17435804	1700001C02Rik	RIKEN cDNA 1700001C02 gene	ENSMUSG00000029182	-0.223953	0.194225	0.973551
17436755	Msantd1	Myb/SANT-like DNA-binding domain containing 1	ENSMUSG00000051246	0.261745	0.16758	0.973551
17524087	Ankrd49	ankyrin repeat domain 49	ENSMUSG00000031931	0.330991	0.0317114	0.973551
17346932	5031415H12Rik	RIKEN cDNA 5031415H12 gene	NA	0.46628	0.0180241	0.973551
17256357	Gast	gastrin	ENSMUSG00000017165	-0.321002	0.0673898	0.973551
17250183	Trim11	tripartite motif-containing 11	ENSMUSG00000020455	-0.217179	0.157049	0.973551
17375100	Haus2	HAUS augmin-like complex, subunit 2	ENSMUSG00000027285	0.194581	0.28461	0.973551
17542732	Gab3	growth factor receptor bound protein 2-associated protein 3	ENSMUSG00000032750	0.16224	0.261564	0.973551
17316021	Tars	threonyl-tRNA synthetase	ENSMUSG00000022241	0.243316	0.0524666	0.973551
17292491	Gm8672	predicted gene 8672	NA	0.398188	0.104858	0.973551
17242326	Gm19668	predicted gene, 19668	ENSMUSG00000096380	0.254195	0.182285	0.973551
17316436	Cox6c	cytochrome c oxidase subunit VIc	ENSMUSG00000014313	-0.213363	0.208318	0.973551
17532577	2010315B03Rik	RIKEN cDNA 2010315B03 gene	ENSMUSG00000074829	-0.210937	0.233199	0.973551
17519303	Rsl24d1	ribosomal L24 domain containing 1	ENSMUSG00000032215	0.3489	0.10218	0.973551
17260808	8430419K02Rik	RIKEN cDNA 8430419K02 gene	NA	-0.224539	0.159824	0.973551
17308734	Gtf2f2	general transcription factor IIF, polypeptide 2	ENSMUSG00000067995	0.351128	0.0175302	0.973551
17376446	Cdc25b	cell division cycle 25B	ENSMUSG00000027330	-0.207515	0.24892	0.973551
17500301	Adgra2	adhesion G protein-coupled receptor A2	ENSMUSG00000031486	-0.164567	0.255821	0.973551
17276040	Actr10	ARP10 actin-related protein 10	ENSMUSG00000021076	0.323634	0.0224877	0.973551
17406452	Rnu73b	U73B small nuclear RNA	ENSMUSG00000064390	-0.226174	0.0648787	0.973551
17250101	Olfr315	olfactory receptor 315	ENSMUSG00000056959	-0.343704	0.140089	0.973551
17324522	Il1rap	interleukin 1 receptor accessory protein	ENSMUSG00000022514	0.205768	0.184356	0.973551
17283905	4930478K11Rik	RIKEN cDNA 4930478K11 gene	NA	-0.379951	0.0169241	0.973551
17337118	H2-Q5	histocompatibility 2, Q region locus 5	ENSMUSG00000055413	0.238367	0.172094	0.973551
17305738	Gm10101	predicted gene 10101	NA	0.381903	0.0138605	0.973551
17487381	Apoe	apolipoprotein E	ENSMUSG00000002985	-0.150627	0.280832	0.973551
17473177	Prpf31	pre-mRNA processing factor 31	ENSMUSG00000008373	0.264702	0.0550149	0.973551
17427117	Gm13274	predicted gene 13274	ENSMUSG00000086074	-0.278813	0.0939105	0.973551
17287794	Gm10782	predicted gene 10782	NA	-0.170926	0.270278	0.973551
17401514	Lrif1	ligand dependent nuclear receptor interacting factor 1	ENSMUSG00000056260	0.200479	0.197088	0.973551
17493552	B3gnt6	UDP-GlcNAc:betaGal beta-1,3-N-acetylglucosaminyltransferase 6 (core 3 synthase)	ENSMUSG00000074004	0.35362	0.0583165	0.973551
17374906	Mga	MAX gene associated	ENSMUSG00000033943	0.129623	0.290874	0.973551
17242516	Pdxk	pyridoxal (pyridoxine, vitamin B6) kinase	ENSMUSG00000032788	0.216644	0.148408	0.973551
[truncated: 18,014 more rows]

## Sheet: PBS vs NAIVE_16 wks
Differentially expressed genes between non-vaccinated infected mice (PBS) and non-vaccinated non-infected (naïve) controls at 16 weeks post L. infantum challenge
ProbeID	Gene symbol	Gene Name	Ensembl Gene ID	Log2FoldChange	p-value	FDR
17403255	Gbp2b	guanylate binding protein 2b	ENSMUSG00000040264	2.54178	2.63e-10	5.25777e-06
17491193	Saa3	serum amyloid A 3	ENSMUSG00000040026	4.18881	2.708e-09	2.11137e-05
17219199	Fcgr4	Fc receptor, IgG, low affinity IV	ENSMUSG00000059089	2.54632	5.106e-09	2.11137e-05
17337545	Ubd	ubiquitin D	ENSMUSG00000035186	2.6019	5.263e-09	2.11137e-05
17247241	Abca13	ATP-binding cassette, sub-family A (ABC1), member 13	ENSMUSG00000004668	2.36967	6.33e-09	2.11137e-05
17403268	Gbp2	guanylate binding protein 2	ENSMUSG00000028270	2.05529	6.189e-09	2.11137e-05
17507882	Gm15056	predicted gene 15056	ENSMUSG00000082976	2.88599	1.1654e-08	2.37886e-05
17350925	Iigp1	interferon inducible GTPase 1	ENSMUSG00000054072	2.42466	9.891e-09	2.37886e-05
17350916	Gm4951	predicted gene 4951	ENSMUSG00000073555	2.092	1.1887e-08	2.37886e-05
17362973	Ms4a6d	membrane-spanning 4-domains, subfamily A, member 6D	ENSMUSG00000024679	2.20138	1.1026e-08	2.37886e-05
17449710	Cxcl9	chemokine (C-X-C motif) ligand 9	ENSMUSG00000029417	2.23658	1.5015e-08	2.504e-05
17292775	Hk3	hexokinase 3	ENSMUSG00000025877	1.71538	1.4728e-08	2.504e-05
17249980	Igtp	interferon gamma induced GTPase	ENSMUSG00000078853	1.5539	1.7748e-08	2.73217e-05
17377464	Cst7	cystatin F (leukocystatin)	ENSMUSG00000068129	1.48782	2.0013e-08	2.86068e-05
17333731	Fpr2	formyl peptide receptor 2	ENSMUSG00000052270	2.03135	2.2288e-08	2.97352e-05
17218060	Ptgs2	prostaglandin-endoperoxide synthase 2	ENSMUSG00000032487	2.7455	3.1292e-08	3.91382e-05
17278268	Serpina3f	serine (or cysteine) peptidase inhibitor, clade A, member 3F	ENSMUSG00000066363	2.09392	3.3795e-08	3.97825e-05
17302475	Irg1	immunoresponsive gene 1	ENSMUSG00000022126	2.70499	4.6691e-08	5.03845e-05
17441037	Oasl2	2'-5' oligoadenylate synthetase-like 2	ENSMUSG00000029561	1.87622	4.7837e-08	5.03845e-05
17398734	Cd5l	CD5 antigen-like	ENSMUSG00000015854	2.45184	6.6464e-08	6.65043e-05
17350921	F830016B08Rik	RIKEN cDNA F830016B08 gene	ENSMUSG00000090942	2.068	7.4858e-08	7.1336e-05
17403224	Gbp7	guanylate binding protein 7	ENSMUSG00000040253	1.50021	9.4499e-08	8.59594e-05
17284339	Ighm	immunoglobulin heavy constant mu	NA	2.09395	1.1705e-07	0.000101843
17296294	Gzmk	granzyme K	ENSMUSG00000042385	1.65092	1.6561e-07	0.000138091
17394153	Slpi	secretory leukocyte peptidase inhibitor	ENSMUSG00000017002	2.28371	2.27295e-07	0.000155184
17403205	Gbp5	guanylate binding protein 5	ENSMUSG00000040264	1.62256	2.12956e-07	0.000155184
17249977	Gm12250	predicted gene 12250	NA	1.78999	2.11092e-07	0.000155184
17471541	Clec7a	C-type lectin domain family 7, member a	ENSMUSG00000079293	2.05859	2.28506e-07	0.000155184
17450501	Gbp10	guanylate-binding protein 10	ENSMUSG00000105096	1.9304	2.04575e-07	0.000155184
17233210	Lilr4b	leukocyte immunoglobulin-like receptor, subfamily B, member 4B	ENSMUSG00000089672	1.89224	2.32637e-07	0.000155184
17452115	Oas1g	2'-5' oligoadenylate synthetase 1G	ENSMUSG00000066861	1.76869	2.46939e-07	0.000159411
17391554	Il1a	interleukin 1 alpha	ENSMUSG00000027399	1.17718	3.02866e-07	0.000189405
17403237	Gbp3	guanylate binding protein 3	ENSMUSG00000028268	1.47106	3.52221e-07	0.000208081
17404888	Il21	interleukin 21	ENSMUSG00000027718	1.4425	3.74322e-07	0.000208081
17283930	Wars	tryptophanyl-tRNA synthetase	ENSMUSG00000021266	1.09988	3.63223e-07	0.000208081
17471828	Klra2	killer cell lectin-like receptor, subfamily A, member 2	ENSMUSG00000030187	1.79115	3.7154e-07	0.000208081
17253707	Nos2	nitric oxide synthase 2, inducible	ENSMUSG00000020826	1.88818	3.99509e-07	0.00021608
17318076	Ly6i	lymphocyte antigen 6 complex, locus I	ENSMUSG00000022586	1.87205	4.30247e-07	0.000226581
17464950	Tfec	transcription factor EC	ENSMUSG00000029553	1.38587	4.78714e-07	0.000245642
17344064	Cfb	complement factor B	ENSMUSG00000090231	1.51961	5.18367e-07	0.000250018
17450461	Gbp4	guanylate binding protein 4	ENSMUSG00000079363	1.67715	5.24723e-07	0.000250018
17273440	Cd7	CD7 antigen	ENSMUSG00000025163	1.11392	5.2406e-07	0.000250018
17459196	Tnip3	TNFAIP3 interacting protein 3	ENSMUSG00000044162	2.16767	5.53597e-07	0.000253258
17450515	Gbp11	guanylate binding protein 11	ENSMUSG00000092021	1.98247	5.56833e-07	0.000253258
17548717	Fabp5	fatty acid binding protein 5, epidermal	ENSMUSG00000027533	1.31055	6.55811e-07	0.000291647
17318083	Ly6a	lymphocyte antigen 6 complex, locus A	ENSMUSG00000075602	1.99734	6.7391e-07	0.00029318
17240186	Fam26f	family with sequence similarity 26, member F	ENSMUSG00000046031	1.37032	8.7065e-07	0.000370712
17274875	Nampt	nicotinamide phosphoribosyltransferase	ENSMUSG00000020572	1.27529	9.19691e-07	0.000375609
17331059	Adgrg7	adhesion G protein-coupled receptor G7	ENSMUSG00000022755	1.96432	9.06903e-07	0.000375609
17395079	Zbp1	Z-DNA binding protein 1	ENSMUSG00000027514	1.43819	1.04808e-06	0.000419485
17548238	Fabp5	fatty acid binding protein 5, epidermal	ENSMUSG00000027533	1.16419	1.30313e-06	0.000472791
17318100	Ly6c2	lymphocyte antigen 6 complex, locus C2	ENSMUSG00000022584	1.27312	1.25281e-06	0.000472791
17437247	Lap3	leucine aminopeptidase 3	ENSMUSG00000039682	1.26273	1.34665e-06	0.000472791
17452705	Hcar2	hydroxycarboxylic acid receptor 2	ENSMUSG00000045502	1.21562	1.33307e-06	0.000472791
17326075	Retnlg	resistin like gamma	ENSMUSG00000022651	2.17875	1.28094e-06	0.000472791
17254289	Wfdc17	WAP four-disulfide core domain 17	ENSMUSG00000069792	1.46483	1.32879e-06	0.000472791
17408897	Chil3	chitinase-like 3	ENSMUSG00000040809	2.90002	1.3029e-06	0.000472791
17470627	Clec4e	C-type lectin domain family 4, member e	ENSMUSG00000030142	2.32267	1.38692e-06	0.000478535
17470976	Lag3	lymphocyte-activation gene 3	ENSMUSG00000030124	1.64966	1.50421e-06	0.000510206
17362101	Prdx5	peroxiredoxin 5	ENSMUSG00000024953	1.08922	1.65794e-06	0.000552979
17443803	Nxpe5	neurexophilin and PC-esterase domain family, member 5	ENSMUSG00000047592	1.49808	1.76216e-06	0.000578105
17458110	Rny3	RNA, Y3 small cytoplasmic (associated with Ro protein)	ENSMUSG00000064945	1.02096	1.79568e-06	0.000579599
17408123	Cd160	CD160 antigen	ENSMUSG00000038304	1.45561	1.82605e-06	0.000580046
17523659	Ccr5	chemokine (C-C motif) receptor 5	ENSMUSG00000079227	1.51982	1.86251e-06	0.000582385
17362953	Ms4a7	membrane-spanning 4-domains, subfamily A, member 7	ENSMUSG00000024672	1.71177	1.9437e-06	0.000598419
17487759	Cd177	CD177 antigen	ENSMUSG00000052212	1.93248	2.277e-06	0.000690413
17450434	Gbp8	guanylate-binding protein 8	ENSMUSG00000034438	1.32136	2.5313e-06	0.000734151
17362869	AW112010	expressed sequence AW112010	ENSMUSG00000075010	1.32196	2.50407e-06	0.000734151
17407363	S100a9	S100 calcium binding protein A9 (calgranulin B)	ENSMUSG00000056071	1.82581	2.50254e-06	0.000734151
17513076	Mlkl	mixed lineage kinase domain-like	ENSMUSG00000012519	1.22955	2.64652e-06	0.000756601
17514553	Mmp8	matrix metallopeptidase 8	ENSMUSG00000005800	2.45287	2.81937e-06	0.000794664
17419437	Ptafr	platelet-activating factor receptor	ENSMUSG00000056529	1.3414	2.89796e-06	0.000797492
17354589	Gm4841	predicted gene 4841	ENSMUSG00000068606	2.94941	2.9091e-06	0.000797492
17237589	Ifng	interferon gamma	ENSMUSG00000055170	1.36085	2.9768e-06	0.000805023
17468551	Anxa4	annexin A4	ENSMUSG00000029994	1.04645	3.11367e-06	0.000830811
17463509	Clec12a	C-type lectin domain family 12, member a	ENSMUSG00000053063	1.15028	3.29378e-06	0.000867303
17307033	Gzmb	granzyme B	ENSMUSG00000015437	1.37958	3.38697e-06	0.00088026
17495651	Pdilt	protein disulfide isomerase-like, testis expressed	ENSMUSG00000030968	1.90165	3.79017e-06	0.000936407
17312219	Ly6g	lymphocyte antigen 6 complex, locus G	ENSMUSG00000022582	2.7824	3.78366e-06	0.000936407
17260474	Igfbp3	insulin-like growth factor binding protein 3	ENSMUSG00000020427	-1.37608	3.71654e-06	0.000936407
17466060	Parp12	poly (ADP-ribose) polymerase family, member 12	ENSMUSG00000038507	1.01658	3.65738e-06	0.000936407
17233226	Lilrb4a	leukocyte immunoglobulin-like receptor, subfamily B, member 4A	ENSMUSG00000062593	0.866485	3.89553e-06	0.0009507
17522369	Ngp	neutrophilic granule protein	ENSMUSG00000032484	1.92974	3.95563e-06	0.000953736
17231033	Atf3	activating transcription factor 3	ENSMUSG00000026628	0.982837	4.50919e-06	0.00107426
17341276	Fpr1	formyl peptide receptor 1	ENSMUSG00000045551	1.20879	4.59755e-06	0.0010778
17399823	S100a8	S100 calcium binding protein A8 (calgranulin A)	ENSMUSG00000056054	2.35542	4.63176e-06	0.0010778
17362998	Ms4a3	membrane-spanning 4-domains, subfamily A, member 3	ENSMUSG00000024681	1.7386	4.93269e-06	0.00113463
17450121	Plac8	placenta-specific 8	ENSMUSG00000029322	0.790544	5.01469e-06	0.00114039
17254065	Ccl8	chemokine (C-C motif) ligand 8	ENSMUSG00000009185	2.54431	5.52159e-06	0.00122776
17512809	Hp	haptoglobin	ENSMUSG00000031722	1.60083	5.48438e-06	0.00122776
17285586	Aoah	acyloxyacyl hydrolase	ENSMUSG00000021322	1.70767	6.01873e-06	0.00132359
17212750	Stat1	signal transducer and activator of transcription 1	ENSMUSG00000026104	1.09736	6.20562e-06	0.00134986
17358544	Cd274	CD274 antigen	ENSMUSG00000016496	1.14713	6.70384e-06	0.00144255
17302279	Olfm4	olfactomedin 4	ENSMUSG00000022026	2.47632	6.81314e-06	0.00145047
17467323	Il12rb2	interleukin 12 receptor, beta 2	ENSMUSG00000018341	1.18444	7.26914e-06	0.00153126
17268884	Nr1d1	nuclear receptor subfamily 1, group D, member 1	ENSMUSG00000020889	-1.0915	7.97788e-06	0.00166306
17431619	C1qa	complement component 1, q subcomponent, alpha polypeptide	ENSMUSG00000036887	0.784225	8.0752e-06	0.00166599
17493995	Il18bp	interleukin 18 binding protein	ENSMUSG00000070427	1.05779	9.59779e-06	0.00195991
17306968	Mcpt8	mast cell protease 8	ENSMUSG00000022157	2.49864	1.00267e-05	0.00202682
17512554	Psmb10	proteasome (prosome, macropain) subunit, beta type 10	ENSMUSG00000031897	1.00107	1.02948e-05	0.0020602
17460714	Gm1965	predicted gene 1965	ENSMUSG00000090254	0.884944	1.07539e-05	0.00213076
17480018	Ctsc	cathepsin C	ENSMUSG00000030560	0.809492	1.13123e-05	0.00221943
17290646	Edaradd	EDAR (ectodysplasin-A receptor)-associated death domain	ENSMUSG00000095105	-1.0026	1.18089e-05	0.00229437
17531482	Camp	cathelicidin antimicrobial peptide	ENSMUSG00000038357	2.57783	1.19704e-05	0.00230338
17368683	Gm10134	predicted gene 10134	NA	1.18599	1.21873e-05	0.00232278
17364280	Myof	myoferlin	ENSMUSG00000048612	1.26931	1.3046e-05	0.00246299
17229931	Slamf8	SLAM family member 8	ENSMUSG00000053318	1.46647	1.38591e-05	0.0025907
17347163	Xdh	xanthine dehydrogenase	ENSMUSG00000024066	0.998781	1.39814e-05	0.0025907
17362941	Ms4a14	membrane-spanning 4-domains, subfamily A, member 14	ENSMUSG00000099398	1.28395	1.42445e-05	0.00259146
17217373	Fmod	fibromodulin	ENSMUSG00000041559	-0.975664	1.42172e-05	0.00259146
17352036	Pstpip2	proline-serine-threonine phosphatase-interacting protein 2	ENSMUSG00000025429	0.830417	1.50433e-05	0.00271213
17291881	F13a1	coagulation factor XIII, A1 subunit	ENSMUSG00000039109	1.58897	1.52006e-05	0.00271603
17431612	C1qc	complement component 1, q subcomponent, C chain	ENSMUSG00000036896	0.934679	1.57076e-05	0.00274351
17315860	Slc1a3	solute carrier family 1 (glial high affinity glutamate transporter), member 3	ENSMUSG00000005360	1.06394	1.56671e-05	0.00274351
17500922	Pdlim3	PDZ and LIM domain 3	ENSMUSG00000031636	-1.32211	1.57657e-05	0.00274351
17408024	Fcgr1	Fc receptor, IgG, high affinity I	ENSMUSG00000015947	1.21337	1.60542e-05	0.00276963
17411147	Ifi44	interferon-induced protein 44	ENSMUSG00000028037	1.00742	1.63822e-05	0.00280205
17437887	Limch1	LIM and calponin homology domains 1	ENSMUSG00000037736	-0.941386	1.70602e-05	0.0028933
17285539	Tcrg-V1	T cell receptor gamma, variable 1	NA	0.953758	1.72936e-05	0.00290824
17257444	Ace	angiotensin I converting enzyme (peptidyl-dipeptidase A) 1	ENSMUSG00000020681	-1.06809	1.86112e-05	0.00310373
17217399	Chil1	chitinase-like 1	ENSMUSG00000064246	1.56378	1.89558e-05	0.00313507
17514435	Casp4	caspase 4, apoptosis-related cysteine peptidase	ENSMUSG00000033538	0.795141	1.97072e-05	0.00323263
17229620	Fcgr3	Fc receptor, IgG, low affinity III	ENSMUSG00000059498	1.00576	1.99489e-05	0.00324568
17462738	Clec4a3	C-type lectin domain family 4, member a3	ENSMUSG00000043832	0.913487	2.02919e-05	0.0032599
17537088	Pgk1	phosphoglycerate kinase 1	ENSMUSG00000062070	0.697003	2.03621e-05	0.0032599
17262202	Irgm1	immunity-related GTPase family M member 1	ENSMUSG00000046879	1.16335	2.09081e-05	0.00332073
17343789	Psmb9	proteasome (prosome, macropain) subunit, beta type 9 (large multifunctional peptidase 2)	ENSMUSG00000096727	0.976736	2.14757e-05	0.00338403
17229178	Atp1b1	ATPase, Na+/K+ transporting, beta 1 polypeptide	ENSMUSG00000026576	-1.04014	2.22282e-05	0.00347524
17522555	Ltf	lactotransferrin	ENSMUSG00000032496	2.28923	2.31961e-05	0.00359845
17358552	Pdcd1lg2	programmed cell death 1 ligand 2	ENSMUSG00000016498	1.01617	2.38522e-05	0.00365096
17290894	Gpr141	G protein-coupled receptor 141	ENSMUSG00000053101	1.00782	2.42643e-05	0.00365096
17254300	Wfdc21	WAP four-disulfide core domain 21	ENSMUSG00000051748	1.28835	2.42628e-05	0.00365096
17355825	Cndp2	CNDP dipeptidase 2 (metallopeptidase M20 family)	ENSMUSG00000024644	0.836534	2.39894e-05	0.00365096
17404329	Gyg	glycogenin	ENSMUSG00000019528	0.712508	2.48882e-05	0.00371688
17390810	Gatm	glycine amidinotransferase (L-arginine:glycine amidinotransferase)	ENSMUSG00000027199	0.980282	2.51229e-05	0.00372415
17414545	Slc31a1	solute carrier family 31, member 1	ENSMUSG00000066150	0.771785	2.5559e-05	0.00376093
17359098	Cep55	centrosomal protein 55	ENSMUSG00000024989	0.980454	2.63109e-05	0.00384331
17249593	Irf1	interferon regulatory factor 1	ENSMUSG00000018899	0.942917	2.65811e-05	0.00385465
17431607	C1qb	complement component 1, q subcomponent, beta polypeptide	ENSMUSG00000036905	0.864829	2.79078e-05	0.00398922
17254877	Mpo	myeloperoxidase	ENSMUSG00000009350	2.52514	2.77494e-05	0.00398922
17439464	Anxa3	annexin A3	ENSMUSG00000029484	1.00751	2.81914e-05	0.00400117
17344289	Aif1	allograft inflammatory factor 1	ENSMUSG00000024397	0.84944	2.86426e-05	0.00403659
17227828	Pla2g4a	phospholipase A2, group IVA (cytosolic, calcium-dependent)	ENSMUSG00000056220	0.867121	2.97256e-05	0.00411274
17492431	Anpep	alanyl (membrane) aminopeptidase	ENSMUSG00000039062	1.20137	2.96111e-05	0.00411274
17306975	Ctsg	cathepsin G	ENSMUSG00000040314	2.58383	2.97995e-05	0.00411274
17265422	C1qbp	complement component 1, q subcomponent binding protein	ENSMUSG00000018446	0.642192	3.01014e-05	0.00412595
17339013	Adgre1	adhesion G protein-coupled receptor E1	ENSMUSG00000004730	0.779029	3.12481e-05	0.00425399
17510345	Bst2	bone marrow stromal cell antigen 2	ENSMUSG00000046718	0.884736	3.20769e-05	0.00433732
[truncated: 19,864 more rows]

## Sheet: p8-CPA vs NAIVE_16 wks
Differentially expressed genes between vaccinated infected mice (p8-CPA160-189) and non-vaccinated non-infected controls (naïve) at 16 weeks post L. infantum challenge
[truncated: 20,013 more rows]
